# Supplementary material for: Plasma Proteomic Analysis Reveals Complement System Changes in Irradiated Female BALB/c Mice during Mammary Carcinogenesis
Source: Cancer Res Commun. 2025 Aug 22;5(8):1409–18. doi: 10.1158/2767-9764.CRC-25-0183 (PMC12371320; doi:10.1158/2767-9764.CRC-25-0183)
Supplement: Supplementary Table 1 — Table S1 [file crc-25-0183_supplementary_table_1_suppst1.xlsx]

## Sheet: Supplemental Data
				Relative Abundance (Abundance Ratio to Common Reference)
Collection time				4 month	4 month	4 month	18 month	4 month	4 month	18 month	4 month	18 month	4 month	8 month	8 month	8 month	8 month	4 month	8 month	8 month	8 month	4 month	18 month	4 month	4 month	4 month	18 month	4 month	18 month	4 month	18 month	4 month	18 month	18 month	18 month	4 month	18 month	18 month	8 month	18 month	18 month	18 month	18 month	18 month	18 month	18 month	18 month	18 month	18 month
Treatment				Sham	IR	Aspirin	Aspirin	Aspirin+IR	Sham	Sham	Aspirin	Aspirin	Aspirin+IR	Aspirin+IR	Aspirin+IR	Aspirin+IR	Aspirin+IR	IR	IR	IR	IR	Aspirin	Aspirin	Aspirin+IR	Sham	IR	IR	Aspirin	Aspirin+IR	Sham	Sham	IR	IR	IR	Aspirin	Aspirin+IR	Aspirin+IR	Sham	IR	Aspirin	Aspirin+IR	Aspirin+IR	Aspirin+IR	Sham	Sham	IR	IR	IR	IR
Tumor status				tumor-free	tumor-free	tumor-free	tumor-free	tumor-free	tumor-free	tumor-free	tumor-free	tumor-free	tumor-free	tumor-free	tumor-free	tumor-free	tumor-free	tumor-free	tumor-free	tumor-free	tumor-free	tumor-free	tumor-bearing	tumor-free	tumor-free	tumor-free	tumor-bearing	tumor-free	tumor-free	tumor-free	tumor-free	tumor-free	tumor-bearing	tumor-bearing	tumor-bearing	tumor-free	tumor-bearing	tumor-free	tumor-free	tumor-free	tumor-bearing	tumor-bearing	tumor-bearing	tumor-bearing	tumor-free	tumor-free	tumor-free	tumor-free	tumor-free
Description	Accession	Gene Symbol	MW [kDa]	p0181	p0186	p0191	P0195	p0196	p0201	p0202	p0211	p0215	p0216	p0217	p0218	p0219	p0220	p0226	p0227	p0228	p0229	p0231	p0233	p0236	p0241	p0246	p0247	p0251	p0259	p0261	p0265	p0266	p0267	p0269	p0275	p0276	p0279	p0284	p0286	p0294	p0296	p0297	p0299	p0301	p0302	p0306	p0307	p0308	p0309
(E3-independent) E2 ubiquitin-conjugating enzyme UBE2O	Q6ZPJ3	Ube2o	140.7	0.668	1.142	0.559	1.118	0.876	1.048	0.836	1.067	1.509	0.574	0.678	1.481	1.01	0.958	0.807	0.981	1.32	1.501	1.26	0.502	0.733	0.83	0.542	1.317	0.649	0.953	0.832	0.814	0.725	0.65	0.798	0.827	0.368	0.359	0.605	1.869	1.063	0.69	1.559	1.118	1.002	1.104	1.288	0.747	1.825	0.377
14-3-3 protein beta/alpha	Q9CQV8	Ywhab	28.1	0.763	1.451	0.677	0.924	0.663	1.472	0.984	2.222	1.267	0.217	0.534	1.297	0.928	0.518	0.464	0.489	1.161	1.229	3.201	0.711	0.804	1.276	0.61	0.833	0.909	0.769	1.268	0.574	0.657	0.668	0.766	0.67	0.433	0.402	0.666	1.472	0.799	0.673	1.305	0.818	0.993	0.898	0.818	0.581	1.154	0.478
14-3-3 protein epsilon	P62259	Ywhae	29.2	0.769	1.204	0.795	0.806	0.646	1.51	0.624	1.785	1.277	0.512	0.562	1.175	0.933	0.671	0.643	1.07	1.121	1.47	3.165	0.686	0.807	1.13	0.568	0.862	1.03	0.755	1.529	0.678	0.69	0.702	0.763	0.748	0.443	0.613	0.626	1.676	0.869	0.774	1.375	0.938	0.963	0.975	0.873	0.667	1.313	0.467
14-3-3 protein eta	P68510	Ywhah	28.2	0.505	1.813	0.644	0.615	0.357	1.252	0.374	1.671	0.883	0.485	0.496	1.796	1.753	0.492	0.571	0.836	1.814	2.375	3.027	0.632	0.589	0.898	0.44	0.709	0.817	0.642	0.996	0.315	0.374	0.363	0.705	0.436	0.364	0.388	0.519	0.812	0.671	0.778	0.961	0.736	0.907	1.044	0.585	0.456	0.977	0.44
14-3-3 protein zeta/delta	P63101	Ywhaz	27.8	0.623	1.425	0.695	0.723	0.617	1.196	0.596	1.668	1.003	0.512	0.548	1.587	1.385	0.67	0.649	0.92	1.559	1.906	2.934	0.752	0.768	0.99	0.505	0.854	0.875	0.725	1.067	0.606	0.606	0.582	0.728	0.635	0.395	0.557	0.598	1.408	0.805	0.786	1.222	0.901	1.203	1.06	0.871	0.645	1.332	0.398
26S proteasome non-ATPase regulatory subunit 2	Q8VDM4	Psmd2	100.1	0.699	1.243	0.604	0.994	0.855	1.046	0.803	1.168	1.401	0.686	0.803	1.313	1.013	0.924	0.807	1.041	1.32	1.475	1.578	0.44	0.699	0.95	0.508	1.292	0.627	0.823	0.832	0.82	0.767	0.647	0.763	0.827	0.362	0.319	0.619	2.406	0.961	0.601	1.565	1.011	0.887	1.094	1.073	0.732	1.918	0.389
26S proteasome non-ATPase regulatory subunit 3	P14685	Psmd3	60.7	0.804	1.208	0.636	1.132	0.874	1.129	0.851	1.254	1.461	0.562	0.666	1.427	0.945	0.89	0.655	0.91	1.146	1.326	1.515	0.424	0.729	0.874	0.5	1.023	0.732	0.819	0.944	0.721	0.709	0.613	0.637	0.852	0.283	0.399	0.559	1.952	1.054	0.713	1.548	1.097	0.925	1.162	1.063	0.817	1.733	0.314
26S proteasome non-ATPase regulatory subunit 5	Q8BJY1	Psmd5	55.9	0.745	1.203	0.688	1.078	0.931	1.033	0.948	1.043	1.396	0.639	0.784	1.277	0.966	1.006	0.835	1.026	1.247	1.402	1.264	0.571	0.678	0.921	0.594	1.343	0.65	0.944	0.831	0.75	0.573	0.631	0.83	0.847	0.41	0.345	0.562	2.084	0.984	0.672	1.509	1.026	0.843	1.103	1.094	0.778	2.049	0.462
26S proteasome non-ATPase regulatory subunit 9	Q9CR00	Psmd9	24.7	0.668	1.088	0.565	1.089	0.795	0.956	0.847	0.958	1.48	0.57	0.733	1.395	0.929	0.984	0.751	0.963	1.321	1.408	1.148	0.428	0.637	0.758	0.465	1.386	0.508	0.872	0.803	0.908	0.693	0.575	0.77	0.804	0.358	0.309	0.539	1.845	0.999	0.598	1.455	0.963	0.787	1.089	1.06	0.8	2.159	0.392
26S proteasome regulatory subunit 10B	P62334	Psmc6	44.1	0.673	1.157	0.626	0.968	0.86	1.059	0.779	1.043	1.447	0.609	0.682	1.385	1.008	0.916	0.835	1.006	1.356	1.564	1.716	0.512	0.747	0.896	0.61	1.584	0.678	0.829	0.867	0.798	0.46	0.568	0.855	0.822	0.262	0.331	0.527	2.191	1.069	0.711	1.665	0.957	0.99	1.063	1.102	0.854	1.915	0.375
26S proteasome regulatory subunit 4	P62192	Psmc1	49.2	0.792	1.309	0.847	1.095	0.99	1.049	0.885	1.121	1.416	0.661	0.806	1.212	0.869	0.823	0.876	0.831	1.105	1.536	1.412	0.554	0.865	0.942	0.671	1.189	0.811	0.793	1.021	0.909	0.785	0.655	0.796	0.965	0.43	0.382	0.772	1.711	0.903	0.632	1.373	0.99	0.866	0.994	0.999	0.72	1.818	0.697
26S proteasome regulatory subunit 6A	O88685	Psmc3	49.5	0.697	1.23	0.651	1.067	0.836	1.1	0.812	1.21	1.49	0.558	0.672	1.331	0.952	0.904	0.617	1.017	1.431	1.647	1.53	0.45	0.606	0.866	0.49	1.225	0.628	0.758	0.845	0.817	0.673	0.597	0.691	0.838	0.327	0.285	0.566	2.291	0.957	0.705	1.507	0.978	0.797	1.047	1.016	0.738	1.79	0.36
26S proteasome regulatory subunit 8	P62196	Psmc5	45.6	0.773	1.189	0.762	1.012	0.979	1.057	0.795	1.135	1.432	0.45	0.605	1.139	0.854	0.788	0.716	0.86	1.152	1.367	1.385	0.5	0.807	0.991	0.658	1.298	0.678	0.893	0.826	0.633	1.102	0.682	0.743	0.998	0.581	0.182	0.645	2.567	0.939	0.529	1.477	1.034	0.805	0.994	0.892	0.619	1.837	0.386
3-mercaptopyruvate sulfurtransferase	Q99J99	Mpst	33.1	0.665	0.981	0.529	1.257	0.851	0.911	0.852	0.907	1.437	0.621	0.755	1.374	0.962	1.183	0.826	1.07	1.357	1.321	1.142	0.502	0.738	0.828	0.465	1.156	0.519	0.894	0.859	0.658	0.797	0.612	0.7	0.933	0.346	0.235	0.52	1.615	1.106	0.491	1.339	0.925	0.835	1.089	1.093	0.715	2.214	0.551
4F2 cell-surface antigen heavy chain	P10852	Slc3a2	58.3	1.001	1.092	1.039	1.46	1.17	1.135	1.314	0.979	1.168	1.037	1.16	0.867	0.943	1.132	1.002	1.04	0.992	0.922	0.976	1.095	1.148	0.96	0.986	1.045	0.838	1.005	1.028	0.982	1.009	0.918	0.826	0.933	0.757	0.853	1.009	0.732	1.289	0.77	1.046	1.019	0.832	1.226	1.077	1.111	1.001	1.088
6-phosphogluconate dehydrogenase, decarboxylating	Q9DCD0	Pgd	53.2	0.711	0.945	0.584	0.897	0.785	1.081	0.812	1.389	1.261	0.581	0.614	1.075	0.901	0.846	0.75	0.974	1.063	1.057	1.664	0.734	0.82	0.712	0.637	1.193	0.861	0.789	0.817	0.651	0.605	0.706	0.766	0.738	0.537	0.533	0.564	1.373	0.879	1.289	1.367	1.352	2.263	1.168	1.11	0.641	1.385	0.561
6-phosphogluconolactonase	Q9CQ60	Pgls	27.2	0.672	0.979	0.556	1.058	0.842	0.959	0.866	1.039	1.482	0.587	0.785	1.423	0.964	1.02	0.757	1.069	1.438	1.517	1.623	0.521	0.75	0.806	0.505	1.344	0.546	0.835	0.83	0.699	0.598	0.642	0.742	0.823	0.339	0.294	0.541	1.565	1.059	0.626	1.584	0.998	0.897	1.286	1.071	0.804	2.438	0.474
72 kDa type IV collagenase	P33434	Mmp2	74.1	0.682	0.969	1.025	1.218	1.17	1.004	1.243	0.908	0.941	1.038	0.979	0.844	0.885	1.097	0.985	1.071	0.915	0.852	1.071	0.994	1.312	1.1	1.141	0.952	0.947	1.156	1.213	0.923	1.412	0.872	1.08	1.124	0.786	0.783	1.175	0.727	1.03	0.654	0.796	0.817	0.865	1.206	1.157	1.158	1.073	1.545
Actin, cytoplasmic 1	P60710	Actb	41.7	0.685	1.804	0.706	0.781	0.585	1.365	0.629	1.716	0.791	0.654	0.61	1.167	1.264	0.657	0.731	0.803	1.191	1.339	2.028	0.874	0.947	0.888	0.766	0.761	1.141	0.639	1.057	0.709	0.698	0.731	0.715	0.671	0.645	1.044	0.709	1.061	0.874	1.273	0.898	1.197	1.755	1.166	0.785	0.739	0.907	0.721
Actin-related protein 2/3 complex subunit 4	P59999	Arpc4	19.7	0.835	1.359	0.835	0.851	0.668	1.211	0.675	1.589	0.957	0.609	0.636	1.529	1.167	0.649	0.722	0.881	1.264	1.428	2.222	0.813	0.886	0.973	0.663	0.955	1.104	0.852	1.129	0.712	0.693	0.833	0.759	0.76	0.729	0.808	0.799	1.478	0.995	1.269	0.986	1.264	1.709	1.254	0.992	0.748	1.24	0.654
Actin-related protein 3	Q99JY9	Actr3	47.3	0.599	1.119	0.679	0.792	0.713	1.18	0.645	1.491	1.07	0.576	0.533	1.405	1.082	0.65	0.779	0.881	1.222	1.403	1.993	0.708	0.82	0.86	0.619	0.854	0.898	0.716	0.949	0.692	0.712	0.738	0.57	0.554	0.506	0.814	0.763	1.073	0.927	1.133	1.003	1.167	1.878	1.111	0.833	0.718	0.983	0.552
Activator of 90 kDa heat shock protein ATPase homolog 1	Q8BK64	Ahsa1	38.1	1.012	1.373	0.642	1.116	0.943	1.315	0.915	1.131	1.519	0.623	0.717	1.25	0.985	0.889	0.692	1.057	1.197	1.406	1.641	0.541	0.648	1.052	0.578	1.397	0.539	0.887	0.83	0.723	0.761	0.751	0.713	0.798	0.411	0.363	0.596	2.071	0.993	0.699	1.268	1.05	0.816	0.999	1.034	0.69	1.74	0.533
Acylamino-acid-releasing enzyme	Q8R146	Apeh	81.5	0.904	1.094	0.588	1.057	0.897	1.103	0.949	1.097	1.483	0.549	0.703	1.357	0.926	0.92	0.785	0.941	1.291	1.438	1.316	0.469	0.731	0.939	0.558	1.36	0.618	0.847	0.918	0.868	0.765	0.731	0.781	0.898	0.407	0.373	0.611	2.006	1.002	0.697	1.668	1.081	1.046	1.063	1.188	0.758	1.864	0.452
Acyl-CoA-binding protein	P31786	Dbi	10	0.704	0.909	0.772	0.643	0.604	1.333	0.48	2.247	0.899	0.583	0.768	0.837	0.642	0.74	0.497	1.162	0.755	1.1	5.231	0.596	1.14	1.203	0.548	0.988	0.858	0.626	1.344	0.524	0.736	0.673	0.593	0.678	0.285	0.341	0.498	1.302	0.824	0.537	2.14	0.712	0.826	0.863	1.04	0.818	1.524	0.44
Acylphosphatase-2	P56375	Acyp2	11.9	1.17	0.942	0.556	0.732	0.901	1.279	0.647	1.224	1.345	0.716	0.918	1.131	0.909	0.922	0.595	1.71	1.284	1.741	1.831	0.421	0.626	1.02	0.361	1.056	0.734	0.724	1.247	0.753	0.718	0.61	0.648	0.771	0.44	0.37	0.497	2.218	0.899	0.614	1.617	0.761	0.579	0.841	0.86	0.794	1.745	0.453
Adenosine kinase	P55264	Adk	40.1	0.722	0.924	0.657	1.07	0.838	1.178	0.798	1.276	1.511	0.573	0.843	1.221	0.918	1.036	0.811	1.258	1.358	1.336	2.552	0.65	0.933	1.026	0.595	1.102	0.845	1.002	1.159	0.798	0.817	0.739	0.855	0.927	0.387	0.342	0.742	1.98	1.118	0.594	1.609	0.874	0.853	1.233	1.255	0.834	2.055	0.469
Adenosylhomocysteinase	P50247	Ahcy	47.7	0.798	1.091	0.64	0.961	0.85	0.934	0.945	1.346	1.25	0.638	0.718	1.103	0.808	0.904	0.808	1.016	1.084	1.331	1.743	0.62	0.906	0.786	0.531	1.188	0.711	0.982	1.046	0.708	0.691	0.77	0.854	0.824	0.363	0.449	0.697	1.421	0.889	0.575	1.756	1.025	0.903	0.82	1.491	0.78	1.81	0.475
Adenylate kinase isoenzyme 1	Q9R0Y5	Ak1	21.5	1.244	0.786	1.482	0.423	0.637	2.548	0.303	1.394	1.293	1.168	1.406	0.714	0.653	0.853	0.524	3.066	0.957	1.745	4.558	0.681	1.204	1.753	0.647	0.526	1.595	0.732	2.887	0.624	1.022	0.824	0.566	0.887	0.481	0.325	0.685	2.924	0.704	0.529	1.921	0.491	0.341	0.663	0.536	0.699	0.828	0.523
Adenylosuccinate lyase	P54822	Adsl	54.8	0.888	1.095	0.644	1.029	0.844	1.069	0.95	1.04	1.498	0.651	0.811	1.357	0.914	0.978	0.83	1.082	1.327	1.472	1.311	0.644	0.81	0.952	0.615	1.293	0.703	0.896	0.96	0.757	0.715	0.724	0.751	0.978	0.408	0.516	0.63	1.792	1.05	0.802	1.569	1.165	1.096	1.175	1.264	0.84	1.971	0.474
Adenylyl cyclase-associated protein 1	P40124	Cap1	51.5	0.577	2.053	0.743	0.711	0.447	1.197	0.412	1.713	0.855	0.442	0.467	2.106	1.943	0.551	0.518	0.725	1.725	2.214	2.315	0.426	0.556	0.745	0.324	0.722	0.785	0.618	0.733	0.333	0.562	0.294	0.732	0.57	0.557	0.398	0.656	0.896	0.657	0.567	0.961	0.723	1.265	1.181	0.766	0.548	1.097	0.468
Adhesion G protein-coupled receptor E5	Q9Z0M6	Adgre5	90.4	0.644	0.668	0.979	0.974	1.011	0.75	1.221	0.765	0.853	0.895	0.833	0.848	0.806	0.978	0.904	0.853	0.875	0.745	0.922	0.954	1.133	1.014	1.017	0.796	0.99	1.207	1.2	0.987	1.077	1.09	0.898	0.944	1.065	0.992	1.272	0.675	1.122	0.927	0.911	0.831	1.053	1.013	0.98	1.245	0.887	1.21
Adhesion G protein-coupled receptor F5	G5E8Q8	Adgrf5	149.3	0.926	0.889	1.302	1.097	1.096	0.954	1.056	0.976	0.996	1.002	0.89	0.883	0.889	1.094	0.969	1.022	0.889	0.845	0.947	1.036	1.128	1.188	1.039	0.964	1.05	1.119	1.329	0.968	1.2	0.907	0.913	0.954	0.932	0.834	1.05	0.694	1.184	0.934	0.885	1.009	0.95	1.089	1.212	0.963	0.885	1.281
Adiponectin	Q60994	Adipoq	26.8	1.023	0.878	0.855	1.121	1.015	0.598	1.039	0.667	1.074	0.619	0.911	0.938	0.845	0.935	0.547	1.057	1.325	1.093	0.563	0.5	0.75	0.826	0.649	1.045	0.897	0.778	1.024	1.14	1.465	0.817	0.571	0.714	0.691	0.699	0.97	1.095	0.991	0.318	0.694	0.491	0.387	0.709	1.356	2.197	2.218	1.14
Afamin	O89020	Afm	69.3	0.883	0.867	1.047	1.1	1.043	0.835	1.245	0.822	1.078	1.074	0.868	0.822	0.812	1.138	1.038	1.047	0.888	0.876	1.029	1.163	1.277	0.906	1.119	1.049	0.761	1.092	1.098	0.906	1.249	1.023	0.849	0.958	0.815	0.885	1.162	0.7	1.188	0.591	0.956	0.774	0.628	1.029	1.09	1.159	0.869	1.385
Albumin	P07724	Alb	68.6	0.436	38.176	0.344	3.226	0.429	0.485	0.454	0.475	1.067	0.152	0.172	0.453	0.324	0.201	0.178	0.354	0.336	0.398	0.303	0.173	0.245	0.304	0.12	0.402	0.19	0.232	0.243	0.239	0.167	0.168	0.157	0.211	0.162	0.159	0.194	0.356	0.18	0.201	0.185	0.251	0.169	0.447	0.264	0.169	0.474	0.187
Aldo-keto reductase family 1 member A1	Q9JII6	Akr1a1	36.6	0.736	1.008	0.66	1.116	0.899	1.023	0.724	1.208	1.416	0.583	0.752	1.29	0.912	0.941	0.749	0.984	1.281	1.338	2.064	0.588	0.869	0.922	0.636	1.289	0.753	0.875	0.911	0.793	0.827	0.679	0.772	0.811	0.403	0.377	0.585	1.81	1.024	0.562	1.358	0.88	0.8	1.11	1.085	0.795	1.944	0.522
Aldo-keto reductase family 1 member B1	P45376	Akr1b1	35.7	0.838	0.831	0.999	0.711	0.776	1.655	0.626	1.453	1.306	0.807	0.977	1.079	0.824	0.944	0.689	1.728	1.125	1.432	3.905	0.754	1.072	1.496	0.64	0.902	1.22	0.898	2.087	0.581	0.761	0.713	0.684	0.775	0.464	0.402	0.704	1.754	0.893	0.558	1.639	0.663	0.621	0.882	0.854	0.713	1.373	0.516
Alpha-1-acid glycoprotein 1	Q60590	Orm1	23.9	1.253	0.781	1.294	1.093	0.705	1.496	0.771	1.489	0.843	1.236	0.831	0.96	1.488	0.907	0.906	1.014	0.963	1.001	0.766	0.875	0.966	1.214	1.299	0.971	1.724	0.882	0.752	1.25	1.037	1.603	1.278	0.922	2.367	1.629	0.99	0.575	0.866	1.883	0.806	1.283	1.54	0.959	0.988	1.034	0.811	0.982
Alpha-1-acid glycoprotein 2	P07361	Orm2	23.8	1.257	0.42	1.503	0.635	0.317	1.88	0.31	2.711	0.503	1.119	0.441	1.098	2.674	0.482	0.528	0.733	1.012	1.008	0.403	0.314	0.63	1.489	1.253	0.623	3.052	0.496	0.428	1.498	0.608	2.315	1.586	0.519	5.316	2.038	0.681	0.365	0.495	3.994	0.455	1.594	2.302	0.786	0.745	0.681	0.718	0.619
Alpha-1-antitrypsin 1-2	P22599	Serpina1b	45.9	0.76	0.577	0.953	1.053	1.007	0.895	1.224	0.96	0.715	1.294	2.772	0.585	0.797	0.901	1.406	1.1	0.802	1.201	0.789	1.363	0.816	0.811	1.019	0.795	1.02	1.272	0.621	0.896	0.905	1.042	0.852	1.301	0.777	1.481	1.346	1.041	1.002	1.645	0.977	1.46	0.805	0.855	0.832	0.859	0.53	0.738
Alpha-1-antitrypsin 1-4	Q00897	Serpina1d	46	0.235	0.208	0.405	0.586	0.378	0.463	0.726	0.651	0.467	0.474	1.094	0.277	0.504	0.4	0.718	0.481	0.615	0.593	0.413	2.455	0.41	0.6	0.595	0.469	0.481	0.969	0.385	0.411	0.528	1.143	0.835	1.553	0.326	2.985	1.405	0.547	0.815	2.049	0.77	3.192	1.65	1.12	0.691	0.577	0.41	0.43
Alpha-1B-glycoprotein	Q19LI2	A1bg	56.5	1.616	0.124	1.425	0.074	0.282	0.283	0.274	0.487	0.09	0.392	0.227	0.152	0.367	0.484	0.21	0.189	0.119	0.223	0.251	1.385	0.249	0.461	1.673	0.315	0.2	3.003	0.148	0.453	0.087	23.541	0.392	2.032	0.448	1.047	0.328	0.348	0.225	0.101	1.916	0.067	0.13	0.064	0.567	0.187	0.058	0.107
Alpha-2-antiplasmin	Q61247	Serpinf2	54.9	0.931	0.842	1.053	1.238	0.993	0.917	1.17	0.954	1.032	1.061	0.949	0.907	0.962	1.057	0.978	1.041	0.997	0.963	0.921	1.112	1.196	0.974	1.226	0.971	1.019	1.03	1.13	1.102	1.24	1.132	1.003	1.06	1.043	0.788	1.148	0.654	1.121	0.794	0.892	0.881	0.773	1.07	0.977	1.124	0.868	1.212
Alpha-2-HS-glycoprotein	P29699	Ahsg	37.3	0.852	0.834	1.094	1.024	1.087	1.006	1.117	0.877	0.887	0.912	0.843	0.751	0.82	0.975	0.987	0.852	0.826	0.826	1.026	1.454	1.167	0.912	1.169	0.779	0.777	1.047	0.858	0.93	1.054	0.919	0.882	1.111	0.898	1.418	1.22	0.627	1.038	1.019	0.905	0.962	1.095	0.981	0.928	0.966	0.718	1.072
Alpha-2-macroglobulin-P	Q6GQT1	A2m	164.2	1.069	0.427	1.013	1.122	2.599	1.185	1.767	1.329	0.449	0.32	0.199	0.202	0.324	0.752	0.937	0.314	1.708	0.233	1.112	0.698	0.592	2.458	1.027	0.4	0.351	2.771	1.805	0.472	0.392	0.562	0.251	0.745	0.432	0.646	4.113	0.251	1.245	0.21	0.814	0.225	1.021	0.66	0.491	0.5	0.25	0.476
Alpha-amylase 1	P00687	Amy1	57.6	0.727	0.725	0.983	1.103	1.042	0.745	1.37	0.747	1.138	0.856	0.77	0.721	0.728	1.054	0.98	0.862	0.751	0.668	1.089	1.639	1.294	0.806	1.097	0.999	0.789	1.127	1.116	0.957	0.999	0.992	0.763	1.221	0.775	0.813	1.263	0.619	1.193	0.447	0.971	0.779	0.642	1.007	1.02	1.033	0.894	1.339
Alpha-crystallin B chain	P23927	Cryab	20.1	1.245	0.336	2.022	0.446	0.316	3.958	0.352	0.851	1.367	0.295	0.314	0.303	0.299	0.238	0.253	0.518	0.425	1.129	1.994	0.552	0.414	2.707	0.342	0.461	2.498	0.595	8.552	0.978	0.311	1.766	0.496	1.033	0.456	0.433	2.905	0.542	0.58	0.841	1.238	0.326	0.451	0.46	0.68	1.487	0.411	0.914
Alpha-enolase	P17182	Eno1	47.1	0.642	1.164	0.636	1.018	0.74	1.134	0.801	1.464	1.268	0.6	0.753	1.437	1.145	0.9	0.728	1.054	1.365	1.43	2.047	0.593	0.776	0.952	0.544	1.273	0.742	0.878	0.88	0.737	0.668	0.68	0.755	0.786	0.377	0.423	0.626	1.805	0.882	0.764	1.786	0.924	1.06	1.047	1.063	0.634	1.591	0.429
Alpha-hemoglobin-stabilizing protein	Q9CY02	Ahsp	11.8	0.624	0.956	0.733	1.131	0.817	1.182	0.823	1.122	1.278	0.417	0.613	1.89	0.972	0.806	0.919	1.012	1.394	1.857	1.28	0.539	0.628	0.83	0.597	1.127	0.736	0.864	0.873	0.71	0.445	0.497	0.622	1.123	0.313	0.392	0.485	1.844	0.953	0.581	1.459	1.462	0.692	0.805	0.79	0.692	1.308	0.35
Alpha-synuclein	O55042	Snca	14.5	0.178	0.82	0.495	1.406	0.983	1.027	1.069	0.903	1.395	0.496	0.678	1.92	1.04	0.943	0.72	0.965	1.515	1.507	1.302	0.527	0.605	0.817	0.494	1.762	0.55	1.089	0.681	0.806	0.493	0.687	0.672	0.961	0.251	0.373	0.561	2.787	0.932	0.624	1.518	1.211	0.794	1.003	1.266	0.638	2.17	0.395
Aminopeptidase N	P97449	Anpep	109.6	0.806	0.804	1.093	1.124	1.086	0.819	1.186	0.869	1.076	0.993	0.861	0.833	0.915	1.256	0.885	1.091	0.919	0.839	1.027	0.83	1.164	0.994	0.949	0.902	0.795	0.999	1.235	0.995	1.087	0.993	0.77	0.843	0.751	0.743	1.105	0.737	1.074	0.649	0.828	0.7	0.639	0.996	1.146	1.182	1.003	1.305
Anamorsin	Q8WTY4	Ciapin1	33.4	0.553	1.236	0.59	1.035	0.774	1.061	0.764	1.031	1.372	0.706	0.943	1.568	1.151	1.141	0.847	1.144	1.403	1.508	1.385	0.422	0.671	0.672	0.415	1.308	0.577	0.944	1.041	1.281	1.116	0.855	1.008	1.371	0.344	0.484	0.761	2.769	0.972	0.648	1.41	0.963	0.776	1.034	0.91	0.737	1.952	0.538
Angiopoietin-related protein 3	Q9R182	Angptl3	52.5	1.033	0.773	1.251	0.953	1.02	0.986	1.325	1.067	0.875	1.125	0.817	0.763	0.907	1.143	1.165	0.962	0.903	0.879	0.819	1.445	1.095	0.952	1.083	1.252	0.977	1.119	0.807	0.85	0.9	1.211	1.046	1.289	0.834	1.18	1.044	0.839	0.868	0.732	1.02	0.936	0.654	0.8	0.929	0.872	0.737	1.051
Angiotensin-converting enzyme	P09470	Ace	150.8	0.789	0.806	1.003	1.143	1.033	0.822	1.223	0.835	0.96	0.969	1.032	0.924	0.901	1.41	0.986	1.146	0.97	0.887	0.929	0.877	1.198	0.95	1.029	0.952	0.922	0.949	1.249	1.066	1.359	1.102	0.959	0.995	0.925	0.934	1.282	0.834	1.128	0.781	0.917	0.841	0.874	1.118	0.966	1.28	0.914	1.509
Angiotensinogen	P11859	Agt	52	0.826	0.852	1.161	1.206	1.047	0.729	1.244	0.825	0.998	0.955	0.833	0.766	0.867	0.978	0.973	0.834	0.881	0.751	0.994	1.345	1.199	0.826	1.047	0.97	0.791	1.037	0.977	0.93	1.241	0.971	0.874	1.163	0.878	0.893	1.42	0.573	1.162	0.643	0.988	0.917	0.768	1.103	1.056	1.101	0.916	1.434
Annexin A5	P48036	Anxa5	35.7	0.75	1.424	0.914	0.47	0.468	1.343	0.342	2.107	0.988	0.642	0.534	1.714	1.355	0.542	0.497	1.137	1.33	1.674	4.728	0.553	0.723	1.031	0.472	0.697	0.895	0.518	1.586	0.497	0.616	0.526	0.617	0.528	0.298	0.246	0.646	1.302	0.57	0.446	0.999	0.61	0.494	0.932	0.623	0.688	1.215	0.504
Antithrombin-III	P32261	Serpinc1	52	0.895	0.931	1.252	1.247	1.046	1.013	1.301	0.858	1.177	1.098	0.852	0.871	0.916	1.061	1	0.995	0.889	0.912	0.85	1.188	1.324	0.896	1.208	0.986	0.977	1.126	1.098	1.132	1.286	1.132	0.928	1.096	1.023	0.973	1.187	0.66	1.198	0.603	0.924	0.778	0.584	1.067	1.123	1.214	0.885	1.31
Apolipoprotein A-I	Q00623	Apoa1	30.6	1.026	0.652	0.831	1.079	1.145	0.69	1.104	0.757	0.924	0.931	1.06	0.948	0.888	1.044	1.016	1.006	0.995	0.826	0.988	1.394	1.104	1.059	1.023	1.014	0.8	1.095	1.003	0.973	1.108	1.011	1.043	1.114	0.853	1.209	1.204	0.846	1.031	0.507	0.906	0.779	0.386	0.95	1.002	1.062	0.772	1.082
Apolipoprotein A-II	P09813	Apoa2	11.3	1.081	0.881	1.111	1.142	1.282	0.822	1.339	0.791	1.073	1.062	1.216	1.086	0.939	1.285	1.183	1.239	0.989	0.943	1.06	1.298	1.331	1.134	1.082	1.329	0.708	1.057	0.956	0.905	1.216	1.18	1.125	1.057	0.88	0.911	1.268	0.998	1.265	0.478	0.921	0.663	0.36	0.906	1.3	1.251	0.893	1.224
Apolipoprotein A-IV	P06728	Apoa4	45	0.767	0.912	1.034	1.41	0.967	0.919	1.212	0.884	1.117	0.915	0.939	0.862	0.901	1.052	0.945	0.966	0.961	0.768	0.982	1.083	1.173	0.803	1.028	1.045	0.852	1.02	1.024	1.079	1.229	0.797	0.854	1.177	0.803	0.919	1.298	0.649	1.032	0.613	0.895	0.923	0.75	1.185	1.092	1.087	0.938	1.333
Apolipoprotein B-100	E9Q414	Apob	509.1	1.427	0.511	0.835	0.944	1.106	0.774	1.023	1.009	0.96	0.877	0.763	0.999	0.763	0.661	0.945	0.975	0.845	0.671	0.888	1.158	1.1	1.143	0.74	0.859	1.121	1.06	0.772	1.058	0.836	0.987	1.276	0.901	1.277	1.108	1.278	0.656	1.084	1.211	0.863	0.938	1.059	0.929	1.189	1.271	0.735	1.168
Apolipoprotein C-I	P34928	Apoc1	9.7	0.597	0.329	0.483	1.225	0.912	0.559	1.163	0.701	1.218	0.809	1.342	1.391	1.304	1.429	1.014	1.392	1.098	0.994	0.799	1.286	1.27	0.942	0.874	1.092	0.546	1.04	0.761	0.922	1.139	1.311	1.269	0.832	1.1	1.309	1.346	1.195	1.185	0.427	0.899	0.583	0.289	0.883	1.412	1.343	0.799	0.844
Apolipoprotein C-II	Q05020	Apoc2	10.7	1.298	1.516	2.734	1.266	1.724	1.109	1.296	0.87	0.882	0.957	1.075	0.97	0.985	1.076	1.215	1.104	1.08	0.911	1.053	1.103	1.093	1.103	0.973	1.098	0.841	0.973	0.751	1.182	0.985	1.087	1.073	1.06	1.048	0.948	1.16	0.871	1.077	0.603	0.835	0.825	0.451	1	1.255	1.212	0.826	0.98
Apolipoprotein C-III	P33622	Apoc3	11	0.767	0.424	0.654	0.956	1.078	0.686	1.195	0.739	1.039	0.848	1.125	0.959	0.966	1.055	1.067	1.208	0.971	1.066	0.822	1.352	1.108	1.059	0.906	1.167	0.573	1.098	0.747	0.936	0.878	1.12	0.875	0.915	0.881	1.101	1.244	1.159	0.998	0.538	0.901	0.624	0.383	0.852	1.42	1.107	0.868	0.944
Apolipoprotein C-IV	Q61268	Apoc4	14.3	1.231	0.584	0.748	0.963	1.026	0.624	0.946	0.858	0.956	0.985	1.19	0.921	0.881	1.092	1.185	1.168	0.938	0.92	0.767	1.6	1.356	1.206	0.914	0.878	0.691	0.868	0.668	0.93	0.911	1.291	1.134	1	1.056	1.197	1.087	1.094	0.878	0.865	0.761	0.714	0.598	0.84	1.296	1.332	0.613	0.969
Apolipoprotein E	P08226	Apoe	35.8	1.719	0.833	1.104	1.056	1.229	0.947	1.057	1.057	0.862	1.085	1.158	1.014	0.869	1.007	1.243	1.28	1.053	0.932	1.04	1.638	1.213	1.2	1.105	0.891	0.814	0.92	0.888	0.732	1.085	1.023	1.227	1.322	0.934	1.231	1.31	0.712	0.975	0.701	0.718	0.829	0.716	0.952	1.006	1.103	0.512	0.987
Apolipoprotein M	Q9Z1R3	Apom	21.3	0.889	0.618	1.05	0.86	1.227	0.876	0.926	0.994	0.796	0.978	1.038	1.027	0.979	1.329	1.077	1.188	1.066	0.889	0.911	1.612	1.2	1.326	1.183	0.885	0.891	1.092	1.05	0.902	1.12	1.375	1.03	1.413	1.196	1.161	0.956	0.87	1.078	0.662	1.023	0.738	0.408	0.732	0.908	0.806	0.595	0.903
Aspartate aminotransferase, cytoplasmic	P05201	Got1	46.2	1.064	0.803	1.242	0.63	0.744	2.094	0.533	1.12	1.515	0.958	1.254	0.808	0.692	0.835	0.751	2.5	1.057	1.511	2.974	0.767	1.057	1.707	0.645	0.583	1.926	0.696	2.52	0.726	0.773	0.727	0.534	0.724	0.406	0.443	0.702	2.085	0.724	0.549	1.413	0.606	0.448	0.775	0.746	0.826	0.985	0.548
Aspartyl aminopeptidase	Q9Z2W0	Dnpep	52.2	1.005	1.12	0.594	1.465	1.018	1.39	1.301	1.165	0.944	0.218	0.801	1.171	1.049	0.986	0.956	0.938	1.156	1.387	1.482	1.104	1.029	1.068	0.716	1.256	0.792	0.644	1.039	0.794	1.125	0.816	1.073	0.975	0.833	0.686	0.925	0.811	1.156	0.932	1.44	1.045	0.907	1.089	0.948	1.137	1.752	0.687
ATP-dependent 6-phosphofructokinase, muscle type	P47857	Pfkm	85.2	0.651	0.752	0.872	0.689	0.748	1.58	0.666	1.104	1.238	0.783	0.894	1.132	0.916	0.863	0.679	1.656	1.248	1.462	3.135	0.616	0.861	1.378	0.614	0.915	1.422	0.761	2.218	0.734	0.756	0.669	0.706	0.808	0.412	0.367	0.754	2.225	0.731	0.557	1.876	0.75	0.583	0.782	0.772	0.674	1.401	0.563
Basement membrane-specific heparan sulfate proteoglycan core protein	Q05793	Hspg2	398	0.844	0.687	0.765	1.167	0.928	0.847	1.207	0.801	0.974	0.821	0.949	0.837	0.82	1.096	0.839	0.978	0.955	0.811	0.951	1.257	1.122	0.919	0.852	0.957	0.968	0.882	1.279	1.126	1.139	0.869	0.778	0.877	0.736	0.87	1.229	0.589	1.306	0.527	0.789	0.811	0.641	1.175	0.913	1.059	0.938	1.374
Beta-2-glycoprotein 1	Q01339	Apoh	38.6	0.902	0.906	1.105	1.115	1.119	0.897	1.193	0.88	0.982	1.032	0.961	0.876	0.83	1.101	1.133	0.966	0.87	0.825	1.07	1.577	1.385	0.913	1.243	1.03	0.957	1.178	1.111	1.019	1.334	1.133	1.02	1.19	1.009	1.161	1.357	0.643	1.125	0.767	0.754	0.917	0.793	1.067	1.013	1.135	0.759	1.294
Beta-2-microglobulin	P01887	B2m	13.8	0.924	0.735	0.898	0.927	1.054	0.804	1.151	0.736	0.887	1.21	1.239	0.915	0.973	1.287	1.109	1.062	0.945	1.026	0.984	1.509	1.282	0.956	1.359	1.025	0.925	1.054	0.875	1.082	1.148	1.447	0.958	1.301	0.86	1.202	1.214	0.751	0.938	0.576	1.027	0.951	0.56	0.953	0.952	1.174	0.773	0.979
Beta-enolase	P21550	Eno3	47	0.913	0.848	1.213	0.571	0.697	1.993	0.49	1.5	1.399	0.988	1.143	0.914	0.745	0.835	0.625	2.323	0.945	1.4	4.489	0.67	1.157	1.622	0.673	0.642	1.554	0.798	2.49	0.498	0.741	0.601	0.369	0.635	0.397	0.306	0.61	2.566	0.673	0.419	2.357	0.356	0.264	0.557	0.49	0.494	0.845	0.452
Bifunctional purine biosynthesis protein ATIC	Q9CWJ9	Atic	64.2	0.791	0.847	0.413	1.133	0.857	1.04	0.873	1.112	1.551	0.568	0.745	1.352	1.051	0.972	0.81	1.012	1.324	1.362	1.395	0.547	0.833	0.885	0.565	1.565	0.648	0.878	0.853	0.815	0.544	0.717	0.862	0.923	0.344	0.403	0.613	1.965	1.065	0.722	1.718	1.111	1.063	1.246	1.236	0.849	2.096	0.386
Biotinidase	Q8CIF4	Btd	58.1	1.063	1.025	1.421	1.163	1.046	0.998	1.336	1.016	1.118	1.067	0.912	0.879	0.925	1.044	1.054	0.995	0.918	0.868	0.95	1.002	1.105	0.903	1.082	0.931	0.985	0.974	1.075	1.241	1.17	1.198	0.957	1.034	1.047	0.958	1.131	0.721	1.282	0.767	0.934	0.88	0.767	0.975	1.102	1.173	0.852	1.32
Bisphosphoglycerate mutase	P15327	Bpgm	30	0.737	1.024	0.453	1.171	1.045	0.94	0.857	0.918	1.528	0.649	0.915	1.454	1.045	1.197	1.027	1.088	1.365	1.332	1.288	0.6	0.827	0.82	0.581	1.489	0.512	0.972	0.74	0.738	0.618	0.704	0.889	0.863	0.338	0.336	0.526	1.9	1.195	0.739	1.774	1.114	0.982	1.15	1.271	0.724	2.087	0.414
Bleomycin hydrolase	Q8R016	Blmh	52.5	0.697	0.842	0.823	1.084	0.869	0.909	0.915	1.048	1.159	0.737	0.819	1.164	1.056	1.078	0.937	1.077	1.204	1.073	1.254	1.127	1.092	1.013	0.881	1.064	0.909	0.898	1.24	1.154	1.025	0.821	0.788	0.877	0.615	0.94	0.851	1.254	1.154	0.8	1.176	1.078	1.111	1.208	1.075	0.946	1.359	0.884
Bridging integrator 2	D3Z6Q9	Bin2	52.5	0.437	3.351	0.834	0.554	0.302	1.317	0.408	1.749	0.75	0.565	0.552	2.652	2.665	0.451	0.531	0.936	2.596	2.629	1.993	0.386	0.367	0.643	0.276	0.667	0.594	0.601	0.524	0.325	0.379	0.24	0.573	0.476	0.374	0.236	0.515	0.481	0.454	0.509	0.68	0.512	0.547	1.24	0.622	0.373	0.926	0.355
C-1-tetrahydrofolate synthase, cytoplasmic	Q922D8	Mthfd1	101.1	0.717	1.102	0.645	1.162	0.834	0.958	0.776	1.062	1.381	0.587	0.671	1.581	1.034	0.903	0.781	0.89	1.504	1.436	1.494	0.523	0.815	1.119	0.672	1.475	0.812	0.905	1.123	0.86	0.812	0.582	0.807	0.812	0.437	0.477	0.728	1.943	1.041	0.726	1.405	1.142	1.029	1.01	0.987	0.849	1.846	0.463
C4b-binding protein	P08607	C4bpa	51.5	1.259	0.348	1.214	0.653	0.47	1.167	0.819	1.453	0.881	0.471	0.322	0.462	0.527	0.404	0.366	0.347	0.375	0.502	1.124	1.924	0.594	1.994	0.625	1.219	1.63	1.248	1.631	1.093	0.475	1.819	1.62	1.451	1.336	1.636	1.282	0.371	1.075	1.545	1.179	1.237	1.632	0.924	1.412	1.359	0.889	1.232
Cadherin-1	P09803	Cdh1	98.2	0.477	0.873	1.027	1.138	0.978	0.841	1.071	0.784	0.824	1	1.167	0.793	0.819	1.036	0.951	0.875	0.659	0.783	1.059	1.287	1.207	0.916	1.031	1.04	0.735	1.105	1.054	0.959	1.437	0.92	0.939	1.059	0.842	0.925	1.213	0.71	1.027	0.661	0.987	1.24	1.019	1.018	0.932	1.054	0.957	1.357
Cadherin-5	P55284	Cdh5	87.8	0.552	0.833	1.154	0.987	1.002	0.783	1.067	0.803	0.87	0.995	0.842	0.768	0.833	1.116	0.937	0.953	0.792	0.739	0.981	1.66	1.26	1.043	1.096	1.078	0.661	0.989	1.063	0.737	1.286	1.094	1.024	1.702	0.816	2.924	1.242	0.716	1.061	0.778	0.926	1.113	1.259	0.949	1.034	1.198	0.861	1.347
Calcium-regulated heat stable protein 1	Q9CR86	Carhsp1	16.1	0.53	1.096	0.778	1.289	0.958	0.892	0.904	0.927	1.506	0.504	0.728	1.64	1.144	1.075	0.772	1.042	1.442	1.537	1.177	0.453	0.719	0.754	0.556	1.48	0.606	1.046	0.856	0.895	0.734	0.539	0.913	0.906	0.327	0.39	0.62	1.888	1.202	0.554	1.666	1.139	0.801	1.161	1.134	0.818	2.347	0.416
Calmodulin-2	P0DP27	Calm2	16.8	0.781	1.351	0.701	1.174	0.812	1.157	0.84	1.562	1.359	0.542	0.727	1.564	1.056	0.948	0.743	1.056	1.489	1.47	1.872	0.504	0.749	0.853	0.588	1.203	0.676	0.844	0.967	0.813	0.637	0.544	0.79	0.736	0.348	0.31	0.494	1.655	0.841	0.554	1.311	0.859	0.898	0.956	0.943	0.758	1.841	0.466
Calpain-1 catalytic subunit	O35350	Capn1	82.1	0.587	1.068	0.653	0.917	0.897	1.061	0.792	1.023	1.284	0.568	0.764	1.514	1.085	0.96	0.768	1.022	1.39	1.637	1.338	0.657	0.819	0.972	0.696	1.567	0.78	0.821	0.872	0.753	0.648	0.698	0.762	0.808	0.416	0.508	0.576	2.101	0.95	0.755	1.393	1.071	1.077	0.942	1.06	0.805	1.57	0.51
Calreticulin	P14211	Calr	48	0.576	1.946	0.894	0.672	0.608	1.141	0.513	1.624	0.702	0.662	0.597	1.525	1.421	0.69	0.649	0.84	1.499	2.105	2.2	0.952	0.782	0.921	0.636	0.753	0.949	0.703	1.036	0.544	0.66	0.639	0.829	0.629	0.645	0.836	0.881	1.235	0.7	0.743	0.903	0.922	1.113	1.034	0.671	0.671	0.874	0.722
Carbonic anhydrase 1	P13634	Ca1	28.3	0.7	1.075	0.483	1.298	0.836	0.799	0.94	0.845	1.879	0.583	0.62	1.399	1.06	1.158	0.733	0.967	1.568	1.266	1.016	0.498	0.746	0.646	0.508	1.548	0.549	0.848	0.726	1.176	0.493	0.606	0.886	0.829	0.287	0.225	0.539	1.474	1.341	0.57	1.436	0.978	0.744	1.439	0.962	0.796	3.04	0.476
Carbonic anhydrase 2	P00920	Ca2	29	0.666	1.15	0.524	1.133	0.917	0.896	0.898	0.906	1.617	0.547	0.874	1.355	1.007	1.133	0.802	1.092	1.378	1.456	1.083	0.482	0.707	0.755	0.537	1.516	0.471	1.037	0.714	0.822	0.6	0.616	0.809	0.869	0.366	0.435	0.502	2.205	1.107	0.673	1.725	1.121	0.908	1.19	1.324	0.685	2.582	0.405
Carbonic anhydrase 3	P16015	Ca3	29.3	0.518	0.487	0.439	0.123	0.232	1.237	0.071	4.728	0.385	0.242	0.189	0.262	0.142	0.274	0.184	0.18	0.126	0.26	15.231	0.24	1.257	1.066	0.517	0.621	0.525	0.122	1.454	0.106	0.446	0.699	0.351	0.277	0.096	0.145	0.65	0.812	0.762	0.092	4.643	0.237	0.362	0.866	0.44	0.507	1.526	0.193
Carbonyl reductase [NADPH] 1	P48758	Cbr1	30.6	0.67	1.041	0.605	0.978	0.881	0.984	0.932	1.186	1.421	0.661	0.815	1.188	0.909	1.018	0.793	1.132	1.174	1.402	1.691	0.644	0.829	0.965	0.609	1.321	0.664	0.936	0.951	0.711	0.708	0.629	0.768	0.832	0.365	0.328	0.598	1.77	1.113	0.661	1.716	0.957	0.923	1.08	1.177	0.851	2.173	0.486
Carboxylesterase 1C	P23953	Ces1c	61	0.9	0.933	1.115	1.152	1.117	0.809	1.266	0.735	1.038	1.048	0.895	0.898	0.799	1.131	0.993	1.091	0.948	0.944	0.991	1.173	1.162	0.859	1.023	0.969	0.787	1.087	1.115	1.022	1.241	1.047	0.814	1.091	0.795	0.837	1.254	0.712	1.099	0.573	0.989	0.67	0.597	0.994	1.041	1.263	0.963	1.221
Carboxypeptidase B2	Q9JHH6	Cpb2	48.8	1.157	0.728	1.115	1.066	0.939	1.123	1.049	1.054	0.831	1.215	0.928	0.853	1.159	0.934	1.057	0.939	0.921	0.918	0.837	1.52	1.395	0.972	1.33	0.885	1.425	1.158	0.817	0.978	1.103	1.139	1.206	1.093	1.237	1.535	1.107	0.526	1.05	1.567	0.988	1.263	1.476	1.062	0.983	1.032	0.695	1.115
Carboxypeptidase N catalytic chain	Q9JJN5	Cpn1	51.8	1.027	0.87	1.15	1.157	1.119	0.938	1.238	1.018	1.023	1.145	1.049	0.984	0.981	1.219	1.052	1.112	1.001	0.916	0.884	1.083	1.108	1.138	1.114	1.01	0.947	1.082	1.081	1.1	1.207	1.159	1.035	1.032	1.027	0.935	1.119	0.789	1.078	0.822	0.963	0.899	0.754	1.116	1.081	1.115	0.878	1.259
Carboxypeptidase N subunit 2	Q9DBB9	Cpn2	60.4	1.028	0.902	1.175	1.061	1.07	0.917	1.191	0.914	0.926	1.184	1.038	0.999	1.002	1.219	1.069	1.136	0.995	0.981	0.876	1.066	1.097	1.184	1.149	1.046	1.013	1.16	1.117	1.122	1.093	1.148	0.992	1.019	1.013	0.9	1.056	0.769	1.024	0.81	0.944	0.868	0.72	1.086	1.058	1.091	0.867	1.214
Carboxypeptidase Q	Q9WVJ3	Cpq	51.8	0.954	0.872	1.172	1.215	1.067	0.973	1.302	0.882	1.114	1.094	0.986	0.907	0.963	1.22	1.07	1.134	0.938	1.012	1.042	1.098	1.292	0.906	1.131	0.947	0.913	1.257	1.106	1.034	1.217	1.248	0.884	1.062	0.811	1.039	1.241	0.716	1.172	0.665	1.038	0.848	0.734	1.069	1.062	1.206	0.887	1.38
Caspase-3	P70677	Casp3	31.5	0.862	1.365	0.588	1.161	0.847	1.021	0.808	1.036	1.564	0.535	0.622	1.434	0.999	0.92	0.728	0.979	1.539	1.38	1.263	0.453	0.65	0.729	0.532	1.477	0.637	0.837	0.725	0.834	0.561	0.612	0.839	0.852	0.362	0.29	0.576	1.839	0.875	0.561	1.351	0.961	0.88	1.149	0.887	0.782	1.907	0.201
Catalase	P24270	Cat	59.8	0.8	1.173	0.631	1.073	0.936	0.992	1.014	1.065	1.485	0.597	0.726	1.335	0.967	1.147	0.785	1.028	1.292	1.42	1.247	0.493	0.797	0.879	0.569	1.384	0.597	0.966	0.873	0.859	0.691	0.721	0.82	0.879	0.353	0.329	0.646	1.946	1.12	0.68	1.626	1.116	0.987	1.158	1.172	0.774	1.999	0.434
Cathelicidin antimicrobial peptide	P51437	Camp	19.4	1.259	0.697	1.133	0.885	0.661	1.136	0.985	1.18	1.017	0.679	0.715	1.239	1.291	0.851	0.535	1	1.124	0.758	0.465	1.091	0.645	1.2	0.915	1.069	0.914	0.673	0.639	1.192	0.719	1.441	0.645	0.845	1.396	0.781	1.485	0.628	0.813	1.312	0.792	1.816	1.147	1.725	0.773	0.877	0.728	0.857
Cathepsin B	P10605	Ctsb	37.3	0.854	0.866	1.247	1.06	0.954	0.789	1.176	0.943	0.908	1.015	0.765	0.658	0.828	1.015	1.052	0.862	0.646	0.795	1.103	1.619	1.298	0.947	1.27	0.9	0.898	1.224	0.984	0.919	1.3	1.368	0.954	1.246	1.036	1.307	1.191	0.601	1.151	1.081	1.04	1.236	1.287	0.887	0.989	1.066	0.698	1.275
Cathepsin D	P18242	Ctsd	44.9	0.722	0.738	0.997	0.787	0.918	0.835	0.957	0.998	0.834	0.898	0.765	0.668	0.837	0.879	0.95	0.885	0.675	0.807	1.089	1.209	0.964	1.056	1.078	0.998	1.028	1.225	0.925	0.753	0.9	1.176	1.149	0.98	0.943	0.936	0.935	0.685	1.113	1.394	1.059	1.402	1.772	0.903	0.976	0.988	0.823	1.083
Cathepsin S	O70370	Ctss	38.4	0.716	0.713	0.919	1.072	0.722	0.772	1.189	0.818	1.287	0.84	0.72	0.782	0.958	1.058	0.81	0.889	0.848	0.854	0.747	1.027	0.878	0.73	1.004	1.013	0.864	1.118	0.825	1.029	1.008	1.208	1.027	1.054	0.808	1.338	1.187	0.671	1.36	0.936	0.926	1.203	1.345	0.997	1.085	1.258	0.936	1.274
Cathepsin Z	Q9WUU7	Ctsz	34	0.894	0.666	0.976	1.083	0.865	0.948	0.98	0.919	0.988	0.953	0.878	0.658	0.899	0.961	1.182	0.776	0.783	0.696	1.02	1.366	1.079	0.774	1.087	1.007	0.961	1.047	0.86	1.144	1.217	1.463	1.063	1.187	1.023	1.209	1.102	0.676	1.098	1.081	1.01	1.074	1.015	0.999	0.814	1.1	0.65	1.22
C-C motif chemokine 8	Q9Z121	Ccl8	11	0.478	0.419	0.859	0.999	0.917	0.937	0.94	0.818	0.914	0.647	0.824	0.656	0.82	0.976	0.862	0.775	0.535	0.6	1.104	2.087	0.929	0.959	1.162	0.815	0.681	1.33	0.65	0.59	0.908	1.147	1.075	1.322	0.824	1.832	0.903	0.355	0.935	2.007	1.232	2.022	2.583	0.847	0.747	0.848	0.63	0.887
CD5 antigen-like	Q9QWK4	Cd5l	38.8	0.663	0.491	0.567	0.577	0.767	0.668	1.27	0.79	0.986	0.693	1.482	0.942	0.897	0.883	0.707	0.814	0.593	0.818	0.693	0.941	0.85	1.028	0.838	0.846	0.701	1.677	1.206	1.384	1.004	1.435	1.05	0.808	1.025	1.523	0.909	0.758	1.723	1.184	1.051	0.995	1.707	1.206	1.474	0.991	0.99	0.951
Ceruloplasmin	Q61147	Cp	121.1	0.998	0.781	1.061	1.079	0.977	0.993	1.092	0.986	1.019	1.064	0.894	0.857	0.939	1.056	0.965	0.949	0.929	0.921	0.869	1.091	1.067	0.94	1.129	0.864	1.228	1.087	0.954	1.063	1.064	1.252	0.945	0.988	1.358	1.263	1.145	0.611	1.042	0.966	0.865	0.993	1.119	1.028	1.019	1.166	0.766	1.257
Chloride intracellular channel protein 1	Q9Z1Q5	Clic1	27	0.494	0.771	0.513	0.74	0.575	1.26	0.582	1.842	1.118	0.449	0.629	1.744	1.187	0.81	0.572	0.867	1.206	1.284	3.956	0.767	0.947	1.113	0.524	0.862	0.777	0.771	1.058	0.564	0.72	0.655	0.721	0.539	0.47	0.497	0.611	1.284	0.914	0.859	1.433	0.77	1.529	1.142	0.975	0.639	1.544	0.585
Cholinesterase	Q03311	Bche	68.4	1.088	0.89	1.252	1.156	1.126	0.919	1.317	0.928	1.161	1.18	0.889	1.026	0.997	1.354	0.963	1.119	1.001	0.912	1.008	0.956	1.246	1.269	1.113	0.978	0.932	1.228	1.247	1.301	1.174	1.314	0.943	0.959	0.987	1.142	1.274	0.734	1.298	0.717	0.989	0.796	0.718	1.058	1.261	1.348	1.008	1.46
Clusterin	Q06890	Clu	51.6	0.826	0.886	1.108	1.04	0.992	1.054	1.074	1.1	0.87	1.158	1.043	1.026	1.156	1.185	1.08	1.102	1.034	0.941	0.842	1.131	1.208	1.053	1.161	1.139	1.011	0.935	0.943	0.951	1.193	1.177	1.247	1.099	1.227	0.948	1.034	0.665	0.887	0.963	0.785	0.925	1.012	0.947	1.014	1.134	0.811	1.229
Coagulation factor IX	P16294	F9	52.9	1.073	0.883	1.362	1.027	1.088	0.959	1.162	1.033	0.945	1.236	1.007	0.803	1.026	1.044	1.1	0.993	0.813	0.842	0.777	1.242	1.032	0.876	1.219	0.86	1.157	1.138	0.87	0.993	0.948	1.295	0.961	1.048	1.165	1.175	1.031	0.572	0.886	0.9	0.875	0.949	0.774	0.96	0.975	0.948	0.667	1.239
Coagulation factor V	O88783	F5	247.1	0.971	0.766	1.18	0.989	1.124	0.938	1.203	0.97	0.894	0.97	0.91	0.99	0.949	1.19	0.967	1.109	0.952	0.811	0.939	1.355	0.98	1.387	0.987	1.01	1.082	1.137	1.22	1.088	0.985	1.074	0.87	1.181	1.019	1.067	1.246	0.718	0.976	0.919	0.924	1.082	0.813	1.039	0.913	0.967	0.716	1.087
Coagulation factor VII	P70375	F7	50.2	1.207	0.763	1.11	0.925	0.964	0.925	0.996	1.073	0.829	1.135	0.91	0.912	1.151	1.102	1.053	1.069	0.932	0.876	0.748	1.279	0.92	1.083	1.193	0.991	0.969	1.236	0.831	0.929	0.967	1.298	1.033	1.221	1.212	1.285	0.976	0.815	0.789	0.832	1.001	0.907	0.567	0.808	0.903	0.853	0.663	1.125
Coagulation factor X	O88947	F10	54	1.02	0.765	0.991	1.096	0.98	0.819	1.273	0.842	1.067	1.148	0.953	0.919	1.015	1.189	1.048	1.151	0.97	0.881	0.934	1.507	1.286	1.035	1.147	1.012	0.92	1.266	1.018	1.097	1.085	1.263	1.006	1.096	0.914	1.206	1.281	0.669	1.182	0.753	0.968	0.912	0.768	1.113	1.152	1.165	0.8	1.353
Coagulation factor XI	Q91Y47	F11	69.7	0.926	0.566	1.285	0.876	0.98	1.39	0.883	1.083	1.007	1.446	0.645	0.876	0.567	1.071	1.14	0.86	0.737	0.82	1.165	0.685	1.096	1.24	1.318	0.949	1.156	1.417	0.994	0.885	1.372	1.185	1.307	1.562	1.256	1.491	0.895	0.837	0.94	1.514	0.858	0.898	0.608	0.868	0.755	0.893	0.631	1.164
Coagulation factor XII	Q80YC5	F12	65.7	1.03	0.855	1.231	1.241	1.055	1.072	1.266	0.986	1.142	1.09	0.952	0.893	0.919	0.927	0.967	0.973	0.864	0.896	0.946	1.259	1.321	0.985	1.189	0.994	0.982	1.168	1.079	1.078	1.323	1.18	1.042	1.134	1.046	1.2	1.28	0.638	1.254	0.875	1.047	0.892	0.849	1.106	1.166	1.229	0.934	1.332
Coagulation factor XIII A chain	Q8BH61	F13a1	83.2	1.18	1.03	1.092	1.428	1.079	1.215	0.857	0.775	1.088	1.037	1.074	1.064	0.923	0.927	1.114	1.056	1.018	0.797	0.679	1.176	1.302	0.831	1.223	0.816	0.84	0.972	1.596	1.36	1.343	0.934	1.197	1.017	1.226	1.005	1.497	0.807	1.168	0.865	0.65	0.425	0.834	1.017	1.119	1.324	0.908	1.491
Coagulation factor XIII B chain	Q07968	F13b	76.1	1.099	0.861	1.14	1.142	1.008	1.126	0.881	0.903	0.946	1.012	0.959	0.972	0.883	0.97	1.04	0.99	0.962	0.81	0.88	1.13	1.193	0.977	1.227	0.839	0.887	1.052	1.498	1.156	1.45	1.045	1.152	1.13	1.234	1.116	1.467	0.784	1.116	0.822	0.837	0.603	0.883	0.975	1.048	1.27	0.83	1.456
Cofilin-1	P18760	Cfl1	18.5	0.607	1.33	0.631	0.775	0.563	1.135	0.533	1.663	1.046	0.52	0.479	2.5	1.667	0.722	0.592	0.839	1.68	1.702	2.427	0.327	0.599	0.854	0.358	0.931	0.7	0.699	0.883	0.494	0.65	0.468	0.703	0.563	0.366	0.298	0.531	1.256	0.73	0.525	1.106	0.812	1.169	0.979	0.784	0.662	1.489	0.404
Collagen alpha-1(I) chain	P11087	Col1a1	137.9	1.481	0.99	0.923	1.173	1.311	1.222	1.053	1.138	0.685	1.396	1.104	1.052	0.761	1.534	1.494	1.087	1.148	0.777	1.065	0.841	1.889	1.136	1.39	0.898	0.646	0.722	1.557	0.796	2.206	0.618	1.069	1.399	0.571	0.54	0.667	0.725	0.788	0.49	0.739	0.693	1.109	0.674	0.779	1.032	0.754	1.032
Collectin-11	Q3SXB8	Colec11	29	0.546	0.535	0.525	1.123	0.832	0.754	1.277	0.785	0.948	0.796	0.844	0.811	0.947	1.048	0.715	0.743	0.756	0.671	0.759	1.677	1.156	0.949	0.966	1.37	0.903	1.218	1.472	0.964	0.894	1.261	1.386	1.46	0.749	1.186	1.193	0.493	1.057	1.495	0.877	1.251	1.844	1.346	0.97	1.024	0.751	1.101
Complement C1q subcomponent subunit A	P98086	C1qa	26	1.123	0.577	0.765	0.333	1.173	2.364	0.381	1.588	0.932	0.451	0.441	1.675	2.479	1.172	1.655	1.059	1.042	1.506	0.626	0.645	1.982	1.559	1.225	0.59	1.271	1.6	2.102	0.951	0.978	1.544	1.236	0.63	1.612	1.228	0.991	1.142	1.265	0.754	0.675	0.717	0.617	0.804	1.559	0.915	0.51	1.507
Complement C1q subcomponent subunit B	P14106	C1qb	26.7	0.911	0.401	0.462	0.299	1.005	1.997	0.407	1.315	0.874	0.446	0.397	1.586	2.327	1.023	1.443	0.926	0.966	1.506	0.688	0.601	1.697	1.456	1.088	0.818	1.179	1.462	1.866	0.946	0.95	1.562	1.253	0.526	1.781	1.34	1.023	0.847	1.224	0.683	0.665	0.663	0.601	0.757	1.465	0.898	0.505	1.53
Complement C1q subcomponent subunit C	Q02105	C1qc	26	0.866	0.38	0.446	0.341	0.972	1.867	0.446	1.295	0.885	0.45	0.423	1.343	2.16	0.995	1.469	0.987	0.931	1.374	0.585	0.607	1.825	1.42	1.12	0.543	1.29	1.634	2.256	0.861	1.028	1.401	1.234	0.606	1.67	1.083	1.015	1.047	1.364	0.768	0.661	0.724	0.61	0.806	1.679	0.93	0.541	1.453
Complement C1r-A subcomponent	Q8CG16	C1ra	80	1.464	0.606	0.792	0.7	1.156	1.495	0.725	1.347	0.826	0.829	0.737	1.196	1.576	1.04	1.306	1.055	0.887	1.146	0.693	0.956	1.731	1.417	1.178	0.747	1.344	1.31	1.755	0.928	1.191	1.263	1.06	0.798	1.377	1.033	1.012	0.933	1.197	0.782	0.818	0.864	0.558	0.734	1.263	0.956	0.576	1.243
Complement C1s-A subcomponent	Q8CG14	C1s1	76.8	1.559	0.741	0.913	0.793	1.096	1.405	0.806	1.241	0.828	0.852	0.831	1.171	1.479	1.087	1.267	1.075	0.939	1.128	0.782	1.097	1.577	1.404	1.234	0.812	1.275	1.279	1.605	0.973	1.236	1.341	1.157	0.928	1.313	1.03	1.115	0.883	1.172	0.807	0.858	0.884	0.599	0.859	1.216	0.922	0.618	1.314
Complement C1s-B subcomponent	Q8CFG8	C1s2	76.7	1.555	0.915	0.889	0.947	1.126	1.354	0.961	1.274	0.979	0.865	0.843	1.103	1.656	1.286	1.36	1.159	0.936	1.146	0.76	1.207	1.482	1.461	1.192	0.783	1.142	1.25	1.461	0.934	1.228	1.265	1.102	0.911	1.161	1.035	1.078	0.927	1.17	0.86	0.872	0.961	0.646	0.836	1.311	0.898	0.739	1.132
Complement C2	P21180	C2	84.7	1.261	0.895	1.049	1.049	0.974	1.185	1.067	1.191	0.999	1.332	1.07	0.978	1.26	1.126	1.209	1.169	0.956	1.056	0.837	0.959	1.375	0.933	1.284	0.936	1.277	0.958	1.088	0.97	1.131	1.277	1.201	0.953	1.18	1.132	1.134	0.739	0.964	0.871	0.924	0.917	0.787	0.882	0.99	1.064	0.662	1.286
Complement C3	P01027	C3	186.4	1.685	1.049	1.337	0.713	1.111	1.25	0.851	1.202	0.683	0.984	0.765	0.913	1.203	0.831	1.127	0.836	0.841	0.777	0.87	1.101	1.167	1.037	1.381	0.848	1.369	0.773	1.311	1.101	1.232	0.97	1.05	0.836	1.44	1.163	1.224	0.623	0.768	0.983	0.863	1.02	1.038	0.812	0.91	1.073	0.634	1.143
Complement C4-B	P01029	C4b	192.8	1.511	0.946	1.413	0.875	0.91	1.331	0.698	1.644	0.657	1.37	0.784	1.055	1.592	1.051	1.22	1.159	1.058	1.039	0.774	0.987	1.33	1.417	1.706	0.828	1.938	0.7	1.056	1.007	1.03	1.585	1.448	0.89	1.506	1.351	0.891	0.658	0.91	1.21	0.868	1.182	0.93	0.943	0.782	0.791	0.546	1.013
Complement C5	P06684	C5	188.8	1.055	0.833	1.211	1.088	0.951	1.06	1.061	1.114	0.937	1.209	0.88	0.987	1.144	1.011	0.977	1.055	1.016	0.883	0.805	1.139	1.042	1.137	1.168	0.894	1.369	1.16	1	1.254	0.952	1.415	1.197	1.027	1.243	1.18	1.08	0.619	1.034	1.037	0.928	1.143	0.971	1.162	0.918	1.129	0.753	1.293
Complement component C8 alpha chain	Q8K182	C8a	66	1.325	0.844	1.047	0.817	0.767	1.188	0.737	1.237	0.62	1.72	1.89	0.946	1.15	0.836	1.512	1.163	0.931	1.246	0.536	1.115	0.954	1.02	0.998	1.108	1.557	0.81	0.763	1.016	1.083	1.015	1.266	1.106	1.46	1.111	0.805	1.011	0.83	1.467	0.826	1.59	0.971	0.824	0.662	0.8	0.53	0.958
Complement component C8 beta chain	Q8BH35	C8b	66.2	1.256	0.985	1.157	0.825	0.791	1.184	0.745	1.261	0.678	1.596	1.684	0.979	1.149	0.85	1.381	1.124	1.013	1.301	0.531	1.059	0.892	1.025	0.96	1.072	1.604	0.797	0.769	1.103	1.046	1.029	1.274	1.149	1.514	1.206	0.864	1.015	0.821	1.461	0.911	1.658	1.023	0.882	0.658	0.836	0.571	0.97
Complement component C8 gamma chain	Q8VCG4	C8g	22.5	1.372	0.939	1.133	0.838	0.794	1.289	0.784	1.248	0.646	1.66	1.93	0.954	1.17	0.884	1.514	1.132	0.979	1.315	0.545	1.079	0.894	1.04	1.039	1.128	1.578	0.846	0.818	0.938	0.984	0.976	1.187	1.107	1.383	1.08	0.818	0.995	0.796	1.425	0.874	1.537	0.993	0.858	0.66	0.849	0.626	0.956
Complement component C9	P06683	C9	62	1.423	0.796	1.274	0.943	0.772	1.336	0.886	1.254	0.866	1.635	1.328	0.958	1.403	0.84	1.197	1.182	0.762	1.157	0.54	1.025	0.971	1.239	1.282	0.758	1.436	1.041	0.633	0.948	0.942	1.653	1.461	1.032	1.34	2.204	0.93	0.808	1.006	2.169	0.887	1.418	1.574	0.81	0.968	0.979	0.66	1.177
Complement factor B	P04186	Cfb	85	1.062	0.979	1.326	0.986	1.046	1.084	0.994	1.098	0.864	1.293	0.849	0.931	1.032	1.037	1.054	0.947	0.923	0.911	1.027	1.201	1.23	1.021	1.246	0.858	1.071	1.03	0.944	0.964	1.247	1.222	1.252	1.071	1.273	1.329	1.203	0.585	0.972	1.04	0.954	1.065	1.228	1.051	0.972	1.053	0.65	1.147
Complement factor D	P03953	Cfd	28	1.061	0.866	1.152	1.747	1.053	1.199	1.046	0.965	1.08	0.767	0.996	0.831	0.811	0.882	1.014	0.99	0.876	0.761	0.778	0.97	1.026	0.765	0.944	0.683	0.836	0.942	1.117	1.147	1.383	0.615	0.716	1.041	0.811	0.822	1.462	0.577	1.216	0.628	0.851	0.87	0.71	1.099	0.934	1.025	1.071	1.239
Complement factor H	P06909	Cfh	139	1.329	0.796	1.089	0.851	1.124	1.151	0.927	1.209	0.724	1.156	0.91	0.952	1.088	0.889	1.085	0.914	0.801	0.814	0.842	1.061	1.026	1.111	1.13	0.765	1.293	0.973	0.994	0.97	1.081	1.046	1.228	0.994	1.498	1.429	1.133	0.646	0.889	1.387	0.857	1.219	1.518	0.886	0.86	0.954	0.606	1.02
Complement factor I	Q61129	Cfi	67.2	1.26	0.871	1.151	1.287	1.033	1.124	1.098	1.104	1.014	1.11	0.963	0.931	0.967	1.066	1.064	0.999	0.949	0.828	0.886	1.313	1.091	0.944	1.175	0.866	1.022	1.15	0.975	1.158	1.104	1.358	1.156	1.118	0.964	1.271	1.206	0.566	1.025	0.938	0.913	0.988	1.022	1.177	1.015	1.008	0.697	1.249
Coronin-1A	O89053	Coro1a	51	0.437	1.439	0.514	0.431	0.413	1.159	0.348	1.505	0.59	0.596	0.623	2.438	2.113	0.563	0.58	0.713	1.876	2.075	2.251	0.443	0.528	0.714	0.459	0.61	0.841	0.488	0.642	0.379	0.407	0.35	0.635	0.355	0.376	0.273	0.414	0.502	0.511	1.036	0.742	0.906	2.45	1.111	0.69	0.688	0.858	0.57
Corticosteroid-binding globulin	Q06770	Serpina6	44.7	0.739	1.121	1.433	1.154	1.155	0.768	1.258	0.771	1.113	1.191	0.87	1.022	0.952	1.364	0.994	1.272	0.872	0.965	1.172	0.836	1.538	0.976	1.128	1.131	0.683	0.895	1.385	0.805	1.531	1.204	0.843	0.878	0.812	0.638	1.201	0.717	1.172	0.392	0.975	0.572	0.397	0.912	1.211	1.372	0.952	1.326
C-reactive protein	P14847	Crp	25.3	1.508	0.829	1.233	0.791	0.866	1.211	1.078	1.267	0.698	1.349	0.996	1.074	1.363	1.097	1.213	1.092	1.075	0.998	0.994	1.035	0.926	0.796	1.085	1.082	1.632	0.939	0.711	0.891	0.933	1.048	1.145	1.205	1.76	1.219	1.026	0.716	0.984	1.469	1.277	1.208	1.145	0.915	0.757	1.245	0.779	0.936
Creatine kinase M-type	P07310	Ckm	43	1.143	0.736	1.583	0.353	0.611	2.292	0.25	1.843	1.303	0.956	1.089	0.671	0.498	0.678	0.457	2.465	0.698	1.277	5.913	0.567	1.18	1.577	0.693	0.321	1.616	0.59	2.799	0.396	0.679	0.507	0.333	0.551	0.342	0.271	0.544	2.52	0.644	0.279	2.982	0.369	0.234	0.54	0.441	0.434	1.009	0.341
Cullin-associated NEDD8-dissociated protein 1	Q6ZQ38	Cand1	136.2	0.615	0.88	0.516	0.933	0.86	0.95	0.815	1.176	1.389	0.481	0.682	1.349	1.046	0.982	0.787	0.999	1.28	1.389	1.557	0.652	0.802	0.905	0.526	1.336	0.608	0.812	0.877	0.917	0.797	0.845	0.902	0.905	0.472	0.537	0.723	2.09	1.021	0.745	1.533	1.069	1.1	1.1	1.029	0.844	1.887	0.493
CYFIP-related Rac1 interactor B	Q921M7	Cyrib	36.8	0.515	1.058	0.481	1.019	0.858	1.177	0.74	1.402	1.43	0.565	0.835	1.284	0.904	0.864	0.645	1.134	1.451	1.281	1.43	0.587	0.707	0.847	0.602	1.086	0.641	0.664	0.785	0.574	0.759	0.656	0.703	0.715	0.432	0.401	0.387	1.216	0.91	0.824	1.332	1.052	1.603	1.027	1.024	0.716	1.94	0.413
Cystatin-B	Q62426	Cstb	11	0.674	1.057	0.776	0.793	1	1.075	0.86	2.211	1.109	0.519	0.813	1.034	0.841	0.974	0.662	0.938	1.12	1.202	4.529	0.731	1.154	1.225	0.589	1.42	0.985	1.265	1.461	0.664	0.818	0.745	0.712	0.763	0.308	0.331	0.599	1.442	1.139	0.713	1.361	0.816	0.741	1.134	1.011	0.769	1.518	0.646
Cystatin-C	P21460	Cst3	15.5	0.785	1.093	0.892	0.996	1.135	0.823	1.06	0.911	0.831	1.062	1.166	0.839	0.9	1.074	0.983	0.813	0.735	0.68	1.152	1.634	1.193	0.95	1.103	1.063	0.805	0.98	1.342	0.739	1.208	1.161	1.083	1.108	0.732	0.951	1.07	0.629	0.927	0.856	1.136	1.229	1.196	0.901	1.111	1.327	0.931	1.221
Cytochrome b5	P56395	Cyb5a	15.2	0.644	1.064	0.441	1.025	0.839	0.772	0.849	0.737	1.341	0.655	0.786	1.239	0.981	1.118	0.902	1.043	1.376	1.476	1.069	0.523	0.741	0.776	0.602	1.388	0.492	1.069	0.772	0.857	0.714	0.697	0.788	0.85	0.394	0.354	0.63	1.787	1.132	0.531	1.47	0.881	0.741	1.065	1.083	0.754	1.95	0.468
Cytochrome c, somatic	P62897	Cycs	11.6	0.819	0.847	0.946	0.983	0.79	1.172	0.985	0.845	0.991	0.942	1.015	0.848	0.818	1.077	1.031	1.419	1.01	0.996	1.786	1.95	1.266	1.282	0.777	0.939	1.157	0.865	1.687	1.021	1.139	1	0.687	0.837	0.699	1.291	1.158	0.974	1.029	0.986	1.108	1.067	0.744	0.899	0.894	1.176	0.85	0.951
Cytosol aminopeptidase	Q9CPY7	Lap3	56.1	0.796	0.691	0.799	1.08	1.061	0.845	1.184	0.881	1.231	0.775	0.889	0.933	0.884	1.151	0.96	0.997	0.98	0.896	1.092	1.708	1.259	0.835	0.941	1.065	0.766	0.861	1.112	0.817	1.467	1.051	0.83	0.788	0.664	1.682	1.268	0.864	1.216	0.923	1.058	1.089	1.007	1.119	1.225	1.249	1.074	1.047
Dehydrogenase/reductase SDR family member 11	Q3U0B3	Dhrs11	28.3	0.733	1.066	0.531	1.104	0.951	0.953	0.897	0.954	1.58	0.577	0.697	1.427	1.014	0.968	0.801	1.001	1.359	1.362	1.36	0.527	0.834	0.849	0.54	1.419	0.574	0.995	0.842	0.895	0.672	0.711	0.884	0.881	0.382	0.308	0.608	1.812	1.256	0.719	1.895	1.001	1.026	1.193	1.203	0.825	2.414	0.44
Delta-aminolevulinic acid dehydratase	P10518	Alad	36	1.014	1.041	0.739	1.01	0.873	1.305	0.792	1.39	1.384	0.548	0.675	1.903	1.008	0.849	0.782	1.02	1.346	1.696	2.087	0.57	0.711	0.953	0.671	1.151	0.827	0.929	0.952	0.869	0.763	0.736	0.741	0.882	0.449	0.561	0.657	1.997	0.875	0.706	1.56	1.272	0.842	0.919	0.766	0.708	1.389	0.404
Desmoglein-2	O55111	Dsg2	122.3	0.684	0.741	1.258	1.055	1.039	0.751	1.085	0.745	0.888	0.962	0.794	0.66	0.683	0.896	0.815	0.931	0.596	0.708	0.879	1.521	1.172	0.903	0.911	0.911	0.61	0.958	0.962	0.732	1.5	1.087	1.014	1.118	0.719	1.059	1.135	0.607	1.167	0.743	1.447	0.982	1.663	0.997	1.135	1.096	0.87	1.2
Di-N-acetylchitobiase	Q8R242	Ctbs	41.3	0.966	0.848	1.184	1.154	0.877	0.914	1.094	0.962	1.043	1.106	0.815	0.9	1.02	1.101	0.989	1.02	0.975	0.914	0.896	1.007	1.162	0.846	1.083	0.947	0.908	1.02	0.986	1.047	1.23	1.392	1.066	1.014	0.961	1.095	1.267	0.56	1.189	0.878	0.924	0.984	0.951	1.107	1.013	1.21	0.852	1.461
Dipeptidyl peptidase 4	P28843	Dpp4	87.4	0.857	0.903	1.07	1.11	1.264	0.875	1.177	1.247	1.087	0.866	0.858	0.905	0.861	1.513	0.998	1.132	1.029	0.794	1.86	0.828	1.492	1.08	1.038	1.017	0.906	0.911	1.526	0.93	0.721	0.937	0.735	0.908	0.639	0.657	1.069	0.826	1.347	0.512	0.949	0.664	0.685	1.032	1.362	1.319	1.071	1.375
EGF-containing fibulin-like extracellular matrix protein 1	Q8BPB5	Efemp1	54.9	0.605	0.758	1.209	1.101	1.151	0.858	1.204	0.956	0.864	1.092	1.137	0.96	0.952	1.289	0.959	1.111	0.864	0.877	0.948	1.13	1.208	1.177	1.158	1.055	0.998	1.163	1.365	0.974	1.254	1.2	1.066	1.046	1.049	0.985	1.232	0.745	1.11	0.749	0.888	0.92	0.769	1.109	1.076	1.177	0.922	1.348
Elongation factor 1-alpha 1	P10126	Eef1a1	50.1	0.586	0.833	0.73	0.656	0.606	1.368	0.59	1.788	1.071	0.553	0.714	2.021	1.212	0.765	0.612	1.157	1.408	1.851	3.636	0.502	0.732	1.224	0.534	0.928	0.96	0.765	1.257	0.596	0.56	0.502	0.59	0.758	0.38	0.491	0.629	2.224	0.809	0.718	1.469	1.098	0.964	0.891	0.762	0.723	1.312	0.504
Elongation factor 2	P58252	Eef2	95.3	0.768	0.674	0.806	0.677	0.574	1.711	0.501	1.813	1.084	0.618	0.723	1.134	0.736	0.631	0.653	1.3	0.916	1.266	3.104	0.686	0.746	1.165	0.557	0.703	1.122	0.617	1.347	0.607	0.587	0.652	0.573	0.705	0.403	0.684	0.642	1.725	0.751	1.094	1.284	1.205	1.754	0.779	0.606	0.692	0.906	0.502
Endoplasmic reticulum chaperone BiP	P20029	Hspa5	72.4	1.12	1.174	0.724	0.908	0.763	1.235	0.818	0.991	1.036	0.885	0.831	1.139	1.54	0.982	0.825	0.907	1.212	1.273	1.163	1.056	0.874	0.97	0.819	0.974	0.941	0.967	0.862	0.847	0.955	0.981	1.009	0.84	0.771	1.09	0.924	1.266	0.68	0.866	0.734	0.79	1.134	1.027	0.872	1.007	0.89	1.114
Endoplasmin	P08113	Hsp90b1	92.4	0.875	1.637	1.03	1.016	0.856	1.404	1.004	1.441	1.113	0.64	0.591	0.887	1.153	0.696	0.608	0.593	0.951	1.233	1.37	0.893	0.838	1.063	0.738	0.895	0.928	1.108	0.958	0.674	0.649	0.845	0.855	0.936	0.648	1.321	0.859	2.273	0.892	1.09	0.862	1.206	1.105	1.028	0.82	0.695	0.728	0.934
Epidermal growth factor receptor	Q01279	Egfr	134.8	1.382	0.78	0.867	0.937	0.943	1.313	0.84	1.117	0.75	1.354	2.52	0.923	0.951	1.031	1.595	1.209	0.882	1.2	0.703	0.856	0.933	0.986	0.919	0.897	1.285	0.87	0.913	1.084	1.125	0.714	0.957	1.108	1.155	0.88	0.813	1.308	0.771	2.109	0.706	1.541	0.652	0.769	0.748	0.89	0.697	0.977
Eukaryotic initiation factor 4A-I	P60843	Eif4a1	46.1	0.693	1.006	0.673	1.015	0.71	1.087	0.624	1.208	1.255	0.507	0.882	2.122	1.374	0.948	0.795	1.109	1.65	2.439	2.258	0.577	0.714	0.968	0.541	1.173	0.698	0.861	0.989	0.845	0.685	0.67	0.708	0.793	0.4	0.531	0.63	2.52	0.811	0.595	1.466	1.073	0.914	0.823	0.898	0.808	1.88	0.322
Eukaryotic translation initiation factor 4B	Q8BGD9	Eif4b	68.8	0.755	1.438	0.715	1.062	0.81	1.044	0.745	1.177	1.493	0.567	0.776	1.797	1.205	1.079	0.802	1.208	1.69	1.465	1.299	0.417	0.652	0.742	0.389	1.115	0.407	0.78	0.748	0.934	0.704	0.803	0.7	0.927	0.285	0.386	0.68	2.306	0.791	0.448	1.418	0.846	0.884	0.959	1.126	0.66	1.832	0.286
Extracellular matrix protein 1	Q61508	Ecm1	62.8	0.687	0.793	1.211	1.157	0.988	0.934	1.324	0.836	1.077	0.913	0.905	0.864	0.811	1.065	0.927	0.968	0.866	0.743	0.912	1.4	1.096	0.955	1.113	1.001	0.88	1.015	1.124	1.089	1.095	0.957	0.858	1.286	0.878	0.862	1.255	0.608	1.165	0.569	0.87	0.748	0.71	1.108	0.989	1.087	0.875	1.181
Extracellular serine/threonine protein kinase FAM20C	Q5MJS3	Fam20c	65.7	0.66	0.727	0.914	1.039	0.932	0.802	0.985	0.805	0.984	1.093	0.967	0.781	0.924	1.139	1.013	1.005	0.904	0.874	0.898	1.196	1.273	1.006	1.024	0.977	0.857	1.029	1.05	1.019	1.201	1.017	1.056	1.15	0.815	0.864	1.211	0.668	1.183	0.755	0.978	0.831	0.752	1.02	1.061	1.133	0.852	1.183
Extracellular superoxide dismutase [Cu-Zn]	O09164	Sod3	27.4	0.814	1.105	1.282	1.439	1.155	0.732	1.44	0.74	1.164	1.008	1.113	0.989	0.926	1.456	0.95	1.182	0.913	0.847	0.994	0.887	1.08	0.856	0.983	1.021	0.754	0.937	1.068	0.837	1.086	0.952	0.772	0.819	0.768	0.742	1.391	0.79	1.109	0.496	0.827	0.771	0.549	0.96	1.195	1.317	1.224	1.391
Ezrin	P26040	Ezr	69.4	0.867	1.063	0.785	0.954	0.787	1.379	0.693	1.947	1.157	0.572	0.75	1.214	0.861	0.789	0.758	1	1.054	1.242	3.083	0.586	0.822	1.055	0.669	1.059	0.814	0.818	1.227	0.66	0.722	0.646	0.719	0.743	0.516	0.386	0.622	1.588	1.017	0.821	1.424	0.982	1.089	0.948	0.89	0.801	1.577	0.543
F-actin-capping protein subunit beta	P47757	Capzb	31.3	0.757	1.133	0.69	0.917	0.698	1.175	0.709	1.448	1.187	0.5	0.598	1.183	1.003	0.827	0.789	0.989	1.302	1.328	1.776	0.593	0.803	0.826	0.674	1.132	0.792	0.87	0.9	0.477	0.528	0.645	0.664	0.785	0.461	0.433	0.642	1.494	0.797	0.667	1.185	0.916	1.194	1.002	0.953	0.653	1.384	0.522
Fatty acid synthase	P19096	Fasn	272.3	0.557	0.542	0.518	0.658	0.485	1.25	0.549	4.128	0.913	0.385	0.233	0.857	0.635	0.484	0.565	0.66	0.67	0.933	6.582	0.549	1.088	1.178	0.679	1.507	0.798	0.63	0.869	0.538	0.576	0.594	0.554	0.444	0.393	0.35	0.88	1.204	0.736	0.474	2.643	0.719	0.867	1.041	0.982	0.776	1.837	0.37
Fatty acid-binding protein 5	Q05816	Fabp5	15.1	0.655	0.883	0.609	1.063	0.734	1.218	0.694	1.865	1.105	0.572	0.777	1.169	0.869	0.941	0.747	1.142	1.149	1.276	2.85	0.605	0.877	0.91	0.549	1.118	0.649	0.819	1.022	0.691	0.867	0.6	0.797	0.804	0.395	0.379	0.496	1.53	0.886	0.713	1.36	1.14	1.062	1.018	1.569	0.691	1.875	0.428
Fatty acid-binding protein, adipocyte	P04117	Fabp4	14.6	0.917	1.137	0.959	0.322	0.456	1.897	0.235	3.979	0.712	0.82	0.765	0.372	0.352	0.528	0.354	1.379	0.476	0.778	10.761	0.516	1.068	1.475	0.408	0.81	1.114	0.43	1.724	0.319	0.622	0.815	0.358	0.624	0.253	0.357	0.677	1.43	0.553	0.236	3.348	0.254	0.26	0.714	0.492	0.545	0.943	0.303
Fatty acid-binding protein, heart	P11404	Fabp3	14.8	1.404	1.123	2.384	0.421	0.8	2.904	0.316	1.088	1.453	1.143	1.542	0.621	0.608	0.847	0.59	3.179	0.931	1.733	3.606	0.904	1.167	2.083	0.581	0.51	1.885	0.85	2.73	0.516	0.947	0.881	0.48	0.813	0.412	0.294	0.674	2.703	0.562	0.518	1.358	0.349	0.163	0.433	0.515	0.675	0.543	0.476
Fermitin family homolog 3	Q8K1B8	Fermt3	75.6	0.456	2.046	0.77	0.602	0.452	1.138	0.466	1.334	0.789	0.503	0.485	2.76	2.396	0.532	0.553	0.832	2.17	2.715	1.572	0.396	0.47	0.647	0.305	0.767	0.655	0.574	0.61	0.343	0.449	0.287	0.639	0.404	0.411	0.303	0.553	0.627	0.628	0.653	0.819	0.752	0.663	1.299	0.756	0.544	1.241	0.312
Fetuin-B	Q9QXC1	Fetub	42.7	1.042	0.831	1.04	1.104	1.003	1.248	1.052	1.096	0.893	0.956	0.939	0.875	0.912	0.892	0.976	0.923	0.898	0.827	0.885	1.142	0.967	0.861	1.024	0.851	1.018	1.017	0.876	1.175	1.088	1.071	1.105	1.068	0.952	1.201	1.061	0.62	0.989	1.167	0.872	1.217	1.152	1.063	0.792	0.993	0.703	1.101
Fibrinogen alpha chain	E9PV24	Fga	87.4	1.083	0.84	0.918	0.97	0.823	1.171	0.73	0.855	0.825	1.23	1.064	1.105	1.346	0.819	1.007	0.912	1.104	0.78	0.433	1.004	0.794	0.867	1.278	0.757	1.445	0.828	0.828	1.266	0.901	1.096	1.277	1.007	1.758	1.623	0.955	0.565	0.862	1.703	0.547	0.845	1.619	0.96	0.83	0.973	0.609	1.078
Fibrinogen beta chain	Q8K0E8	Fgb	54.7	1.112	0.873	1.048	1.001	0.87	1.24	0.767	0.883	0.837	1.323	1.088	1.173	1.391	0.868	1.069	0.909	1.154	0.767	0.438	1.035	0.858	0.879	1.369	0.79	1.499	0.881	0.888	1.242	0.869	1.147	1.368	1.023	1.747	1.629	1.026	0.564	0.9	1.809	0.581	0.873	1.724	1.007	0.825	1.008	0.602	1.137
Fibrinogen gamma chain	Q8VCM7	Fgg	49.4	1.024	0.846	1.008	0.981	0.854	1.186	0.781	0.898	0.841	1.317	1.049	1.073	1.34	0.839	1.019	0.938	1.111	0.759	0.442	1.033	0.817	0.872	1.335	0.753	1.529	0.887	0.886	1.267	0.912	1.136	1.289	1.026	1.758	1.628	1.001	0.548	0.916	1.752	0.568	0.865	1.676	1.009	0.845	0.995	0.609	1.159
Fibrinogen-like protein 1	Q71KU9	Fgl1	36.4	1.243	0.388	0.816	0.688	0.613	1.287	0.815	1.469	0.44	1.23	0.402	0.879	1.628	0.541	0.6	0.514	0.904	0.595	0.503	0.918	0.604	1.331	1.518	0.886	2.297	1.075	0.7	1.352	0.451	1.673	1.864	1.003	2.522	2.25	0.794	0.295	0.871	2.692	0.853	1.848	2.259	1.093	0.588	0.706	0.478	0.819
Fibronectin	P11276	Fn1	272.4	0.388	0.335	0.914	0.712	0.774	1.021	0.941	1.121	0.899	0.812	0.826	1.114	1.021	1.134	0.641	0.918	0.938	0.859	0.848	1.173	0.822	1.469	1.017	1.137	1.299	1.11	1.135	1.298	0.756	1.542	1.352	1.296	1.406	1.318	1.193	0.692	1.085	1.294	1.027	1.104	1.225	1.247	1.068	1.22	0.851	1.323
Fibulin-1	Q08879	Fbln1	78	0.922	1.003	1.383	1.255	1.198	1.084	1.521	1.067	0.951	1.177	1.398	0.872	0.89	1.13	1.028	0.989	0.885	0.785	0.91	0.904	1.144	1.224	1.036	0.869	1.138	0.946	1.346	1.051	1.207	1.028	0.973	1.002	0.928	0.864	1.487	0.868	1.12	0.776	0.808	0.897	0.891	1.091	1.002	0.965	0.841	1.364
Ficolin-1	O70165	Fcn1	36.3	0.953	0.844	1.091	0.866	1.171	0.753	1.002	0.831	0.715	0.985	1.036	0.914	0.854	1.052	1.05	1.154	0.909	0.83	1.047	1.585	1.162	1.166	1.124	0.997	0.917	1.131	1.275	1.11	1.205	1.07	0.915	1.133	0.869	1.06	1.102	0.772	0.937	1.17	0.982	1.099	0.996	0.824	1.127	1.132	0.675	1.149
Filamin-A	Q8BTM8	Flna	281	0.448	4.582	0.767	0.793	0.51	1.172	0.509	1.507	0.708	0.635	0.685	1.069	1.309	0.465	0.578	0.761	1.455	1.611	1.928	0.651	0.563	0.792	0.445	0.752	0.787	0.546	0.699	0.476	0.546	0.478	0.615	0.478	0.449	0.706	0.544	1.276	0.644	1.058	0.663	0.927	1.674	1.244	0.922	0.478	0.982	0.477
Flavin reductase (NADPH)	Q923D2	Blvrb	22.2	0.746	1.132	0.538	1.184	0.925	0.88	0.96	0.871	1.548	0.642	0.806	1.32	1.032	1.151	0.85	1.068	1.415	1.408	1.151	0.584	0.782	0.837	0.59	1.444	0.538	0.988	0.778	0.935	0.734	0.712	0.874	0.923	0.403	0.371	0.591	1.953	1.124	0.649	1.633	1.047	0.897	1.177	1.213	0.774	2.408	0.518
Fructose-bisphosphate aldolase A	P05064	Aldoa	39.3	0.815	1.075	1.072	0.845	0.687	1.607	0.63	1.562	1.302	0.749	0.949	1.161	0.887	0.791	0.634	1.638	1.133	1.329	3.233	0.687	0.852	1.184	0.661	0.753	1.156	0.697	1.775	0.74	0.779	0.73	0.634	0.713	0.43	0.53	0.663	1.809	0.869	0.687	1.795	0.893	0.946	0.961	0.849	0.687	1.315	0.597
Fructose-bisphosphate aldolase B	Q91Y97	Aldob	39.5	0.602	0.704	0.787	1.416	1.07	0.734	1.754	0.656	1.49	1.057	0.922	1.169	0.919	1.445	1.232	1.048	1.254	0.791	1.102	1.197	1.952	0.824	0.893	1.784	0.692	0.801	1.23	0.839	0.832	0.865	0.621	0.722	0.386	0.65	1.803	0.616	1.307	0.324	0.967	0.628	0.573	1.249	1.497	1.371	0.973	1.197
Fumarate hydratase, mitochondrial	P97807	Fh	54.3	0.919	1.174	1.068	1.009	0.859	1.288	0.906	1.301	1.237	0.736	0.833	1.052	0.927	0.905	0.854	1.353	1.122	1.143	1.95	1.215	1.304	1.215	0.784	1.134	1.163	0.944	1.577	0.853	1.147	0.815	0.794	0.767	0.624	0.668	1.021	1.361	0.934	0.635	1.218	0.848	0.821	1.024	0.987	0.858	1.151	0.674
Fumarylacetoacetase	P35505	Fah	46.1	0.776	0.886	1.016	1.015	1.054	0.951	1.388	1.242	1.166	1.067	0.804	0.923	0.985	1.212	1.15	1.05	0.894	0.764	1.806	1.187	1.713	0.906	0.927	1.013	0.809	0.834	1.151	0.635	1.008	0.966	0.713	0.65	0.511	1.099	1.456	0.63	1.108	0.904	1.131	0.859	1.232	0.874	1.311	1.282	0.803	0.954
GDH/6PGL endoplasmic bifunctional protein	Q8CFX1	H6pd	88.9	1.141	0.767	0.959	1.048	0.982	1.311	1.083	1.349	0.991	1.021	0.852	0.885	1.197	0.719	0.891	0.773	0.931	0.823	0.682	0.825	0.749	1.067	0.991	0.776	1.355	0.839	0.788	1.304	0.766	1.202	0.943	0.864	1.622	1.216	1.005	0.528	0.917	1.498	0.792	1.354	1.391	1.017	0.801	0.84	0.642	1.16
Gelsolin	P13020	Gsn	85.9	0.921	1.216	1.279	1.208	1.206	0.921	1.251	0.917	0.986	1.229	1.096	0.834	0.915	1.244	1.234	1.162	0.931	0.839	1.217	1.16	1.48	0.964	1.284	0.913	0.902	0.891	1.286	0.803	1.382	0.946	0.867	0.935	0.844	0.719	1.254	0.726	1.166	0.57	0.905	0.832	0.624	0.989	1.103	1.037	0.882	1.359
Glucose-6-phosphate 1-dehydrogenase X	Q00612	G6pdx	59.2	0.787	1.089	0.594	1.104	0.748	1.021	0.88	1.278	1.476	0.578	0.656	1.263	0.907	0.825	0.659	0.84	1.158	1.282	2.106	0.577	0.973	0.911	0.521	1.326	0.683	0.766	0.763	0.784	0.692	0.584	0.731	0.712	0.475	0.397	0.606	1.542	1.131	1.318	1.489	1.264	2.196	1.233	1.143	0.749	1.611	0.511
Glucose-6-phosphate isomerase	P06745	Gpi	62.7	0.883	0.837	0.775	0.75	0.711	1.509	0.658	1.396	1.321	0.749	0.847	1.055	0.826	0.826	0.667	1.459	1.007	1.299	2.478	0.744	0.935	1.366	0.663	1.018	1.148	0.777	1.716	0.687	0.732	0.706	0.655	0.78	0.443	0.536	0.662	1.943	0.897	0.987	1.411	1.062	1.695	0.93	0.899	0.642	1.282	0.501
Glutamate--cysteine ligase catalytic subunit	P97494	Gclc	72.5	0.8	1.224	0.69	1.036	0.923	0.99	1.056	1.068	1.584	0.689	0.767	1.176	1.043	1.048	0.834	1.133	1.316	1.443	1.269	0.562	0.796	0.875	0.636	1.388	0.642	0.938	0.921	0.884	0.68	0.679	0.856	0.89	0.393	0.356	0.643	1.683	0.996	0.603	1.483	1.011	0.888	1.086	0.973	0.738	1.8	0.518
Glutamate--cysteine ligase regulatory subunit	O09172	Gclm	30.5	0.58	1.152	0.551	1.165	0.877	0.92	0.935	0.962	1.54	0.637	0.761	1.524	1.129	1.103	0.791	1.021	1.424	1.552	0.958	0.54	0.688	0.798	0.596	1.305	0.552	0.86	0.682	0.77	0.66	0.615	0.854	0.882	0.396	0.347	0.52	1.782	1.188	0.661	1.656	1.06	0.885	1.22	1.261	0.806	2.437	0.489
Glutaredoxin-1	Q9QUH0	Glrx	11.9	0.59	1.021	0.61	1.121	0.884	1.063	0.845	1.113	1.605	0.726	0.795	1.303	1.087	1.058	0.783	1.208	1.368	1.538	1.453	0.51	0.776	0.985	0.594	1.56	0.524	0.973	0.803	0.791	0.714	0.732	0.875	0.798	0.438	0.393	0.557	1.781	1.159	0.692	1.58	1.05	1.06	1.039	1.118	0.856	2.599	0.512
Glutathione peroxidase 1	P11352	Gpx1	22.3	0.927	1.647	0.783	1.209	1.016	0.934	0.717	0.854	1.938	0.535	0.868	1.366	1.096	0.966	0.864	0.804	1.1	0.87	1.043	0.421	0.68	0.89	0.581	1.512	0.598	1.07	1.044	0.948	0.719	0.724	0.913	0.932	0.31	0.344	0.594	1.682	1.445	0.612	1.532	1.038	0.704	0.972	1.129	0.797	2.651	0.466
Glutathione peroxidase 3	P46412	Gpx3	25.4	0.892	0.753	0.762	1.284	1.112	0.895	1.067	0.776	1	1.038	0.998	0.89	0.913	1.13	1.088	0.971	0.929	0.825	0.936	1.021	1.129	1.037	1.041	0.866	1.009	1.153	1.185	1.291	1.272	1.032	0.859	0.912	0.826	0.818	1.138	0.659	1.206	0.578	0.91	0.776	0.499	1.046	1.046	1.108	0.945	1.262
Glutathione reductase, mitochondrial	P47791	Gsr	53.6	1.131	1.248	1.117	0.957	0.711	0.894	1.081	1.373	1.282	0.817	0.873	1.238	1.051	0.808	0.547	1.018	1.227	0.865	0.551	0.944	0.784	0.774	1.019	1.342	1.061	0.356	1.424	1.116	0.778	0.63	0.589	0.775	0.607	0.887	0.858	1.104	0.534	1.337	1.124	1.429	1.847	0.965	0.938	0.822	1.175	1.025
Glutathione S-transferase Mu 1	P10649	Gstm1	26	1.114	0.708	0.988	0.647	0.633	1.871	0.435	2.643	1.253	0.737	1.085	0.692	0.593	0.842	0.521	1.876	0.833	1.141	6.817	0.773	1.079	1.488	0.536	0.567	1.232	0.598	2.166	0.492	0.479	0.718	0.45	0.648	0.203	0.345	0.737	1.932	0.731	0.432	1.574	0.467	0.599	0.707	0.746	0.788	1.033	0.631
Glutathione S-transferase Mu 2	P15626	Gstm2	25.7	0.459	0.937	1.806	0.604	0.836	2.922	0.406	3.268	1.534	0.849	1.214	0.636	0.598	0.842	0.597	2.093	0.786	1.414	6.43	0.755	1.212	1.623	0.597	0.621	1.422	0.686	2.3	0.862	1.635	1.031	0.747	0.831	0.504	0.617	1.082	2.152	0.74	0.373	1.504	0.383	0.279	0.569	0.7	0.756	0.875	0.631
Glutathione S-transferase P 1	P19157	Gstp1	23.6	0.783	0.847	0.678	0.989	0.75	1.318	0.733	1.563	1.452	0.599	0.949	1.446	0.955	0.975	0.739	1.3	1.32	1.496	2.682	0.525	0.803	1.032	0.529	1.23	0.864	0.886	1.333	0.756	0.732	0.709	0.751	0.803	0.515	0.451	0.602	1.847	1.037	0.576	1.646	0.923	0.725	0.966	0.947	0.687	1.941	0.462
Glutathione S-transferase theta-1	Q64471	Gstt1	27.4	0.397	0.821	0.55	1.016	0.757	0.915	0.805	1.675	1.289	0.63	0.769	1.321	1.021	1.055	0.738	1.037	1.354	1.408	3.45	0.61	0.956	0.97	0.58	1.444	0.694	1.021	1.056	0.788	0.711	0.644	0.855	0.852	0.384	0.284	0.609	1.914	1.187	0.675	2.114	1.029	0.821	1.249	1.039	0.864	2.356	0.552
Glyceraldehyde-3-phosphate dehydrogenase	P16858	Gapdh	35.8	0.583	0.681	0.58	1.187	0.807	1.57	0.464	1.063	1.115	0.557	1.006	2.223	1.051	0.981	0.566	1.816	1.13	1.495	2.965	0.376	0.719	1.025	0.468	0.967	1.704	1.196	2.113	0.664	0.603	0.49	0.565	0.641	0.332	0.342	0.423	2.959	1.439	0.803	2.772	0.698	0.683	0.794	0.963	0.576	1.817	0.329
Glycerol-3-phosphate phosphatase	Q8CHP8	Pgp	34.5	0.686	0.98	0.626	1.167	0.901	0.998	0.894	0.996	1.353	0.636	0.782	1.358	0.994	1.041	0.805	1.048	1.309	1.397	1.304	0.678	0.806	0.9	0.625	1.338	0.648	0.862	0.853	0.922	0.745	0.706	0.809	0.918	0.446	0.48	0.619	1.79	0.985	0.826	1.528	1.093	1.087	1.047	1.087	0.745	1.998	0.467
Glycogen phosphorylase, brain form	Q8CI94	Pygb	96.7	0.757	0.967	1.276	0.561	0.733	1.859	0.454	1.21	1.066	1.084	1.125	1.047	1.064	0.803	0.648	2.335	1.117	1.703	3.074	0.779	0.992	1.604	0.698	0.602	1.714	0.719	2.226	0.477	0.735	0.659	0.539	0.703	0.525	0.455	0.691	1.811	0.598	0.576	1	0.484	0.502	0.712	0.668	0.756	0.85	0.572
Glycogen phosphorylase, muscle form	Q9WUB3	Pygm	97.2	0.713	0.788	1.297	0.495	0.733	1.946	0.403	1.384	1.066	0.973	1.088	0.769	0.684	0.738	0.616	2.199	0.83	1.429	4.022	0.724	1.097	1.652	0.702	0.567	1.83	0.758	2.719	0.563	0.714	0.722	0.429	0.724	0.503	0.364	0.725	1.921	0.683	0.629	1.861	0.532	0.626	0.645	0.611	0.647	0.802	0.567
Glycosylation-dependent cell adhesion molecule 1	Q02596	Glycam1	16.2	0.82	0.7	1.294	0.755	1.203	1.077	0.619	1.007	0.446	0.921	0.518	0.628	1.073	1.235	1.246	0.696	0.851	0.642	1.299	1.137	1.254	1.324	1.742	0.6	1.045	1.22	1.383	0.608	1.613	1.2	0.711	1.245	0.943	1.257	0.871	0.554	0.466	0.363	0.657	0.821	0.884	0.576	0.597	0.577	0.524	0.752
Glyoxalase domain-containing protein 4	Q9CPV4	Glod4	33.3	0.821	1.078	0.655	1.062	0.833	1.092	0.797	1.237	1.484	0.589	0.79	1.236	0.954	1.033	0.81	1.132	1.239	1.446	1.846	0.535	0.806	0.912	0.546	1.319	0.66	0.898	0.989	0.678	0.679	0.663	0.742	0.858	0.403	0.307	0.542	1.894	1.102	0.596	1.561	0.946	0.783	1.07	1.097	0.72	2.061	0.466
Growth hormone receptor	P16882	Ghr	72.7	0.697	1.003	1.457	0.938	1.158	0.906	1.078	0.722	0.872	1.045	0.887	0.53	0.684	0.855	1.13	0.727	0.565	0.856	1.022	1.554	1.315	0.972	1.099	0.823	0.614	0.959	0.922	0.797	1.225	1.178	0.926	1.208	0.78	1.336	1.081	0.754	1.186	0.912	1.355	1.199	0.921	0.876	1.105	0.986	0.754	0.982
GTP-binding nuclear protein Ran	P62827	Ran	24.4	0.474	0.949	0.548	1.056	1	0.907	1.068	1.334	1.392	0.56	0.674	1.705	1.151	0.961	0.781	0.975	1.32	1.65	1.446	0.445	0.667	0.786	0.415	1.243	0.649	0.829	0.762	0.788	0.65	0.57	0.757	0.844	0.349	0.291	0.5	1.783	1.032	0.811	1.938	1.322	0.9	1.083	1.07	0.702	2.116	0.421
Guanine deaminase	Q9R111	Gda	51	0.794	1.168	0.706	1.043	1.086	1.079	0.962	1.176	1.293	0.554	0.775	1.156	0.904	0.909	0.963	1.035	1.127	1.353	1.528	0.647	0.903	0.864	0.594	1.242	0.656	1.101	0.768	0.705	0.693	0.883	0.873	0.956	0.474	0.486	0.604	1.876	1.138	0.935	1.913	1.23	1.337	1.024	1.405	0.849	1.55	0.446
H-2 class I histocompatibility antigen, Q10 alpha chain	P01898	H2-Q10	37.2	0.981	0.851	1.217	1.036	1.223	0.703	1.244	0.768	0.967	1.131	1.439	0.915	1.016	1.322	1	1.113	1.043	1.071	0.799	1.438	1.215	1.198	1.114	1.174	0.663	1.083	0.735	0.947	0.919	1.241	0.963	1.224	0.809	1.481	1.344	0.915	1.011	0.545	0.959	0.814	0.383	0.798	1.102	1.183	0.751	1.025
H-2 class I histocompatibility antigen, Q8 alpha chain	P14430	H2-Q8	37.4	1.123	0.763	0.992	1.02	1.083	0.812	1.186	0.774	1.077	1.164	1.342	1.153	1.148	1.39	1.175	1.221	1.18	1.276	0.697	0.872	1.043	0.873	1.126	0.971	0.866	1.011	0.749	0.603	0.827	1.308	0.998	0.9	0.688	1.337	1.103	0.524	0.949	0.82	0.912	1.003	0.874	0.818	0.953	1.321	0.714	1.363
Haptoglobin	Q61646	Hp	38.7	3.021	0.172	1.619	0.373	0.16	1.606	0.065	0.15	0.065	1.495	0.799	1.139	2.189	0.316	0.231	0.105	1.074	1.202	0.065	0.189	0.115	1.76	0.981	0.277	4.011	0.097	0.234	1.99	0.126	2.074	2.083	0.636	5.788	0.697	0.509	0.15	0.13	4.587	0.449	2.159	4.37	1.046	0.343	0.342	0.148	0.25
Heat shock 70 kDa protein 4	Q61316	Hspa4	94.1	0.788	1.006	0.735	0.918	0.925	0.997	0.838	1.139	1.241	0.588	0.71	1.123	0.925	0.919	0.9	0.933	1.096	1.251	1.639	0.961	0.996	0.944	0.705	1.181	0.791	0.93	1.016	0.768	0.808	0.843	0.805	0.811	0.498	0.8	0.687	1.466	1.066	0.913	1.475	1.096	1.318	1.026	1.13	0.894	1.532	0.589
Heat shock cognate 71 kDa protein	P63017	Hspa8	70.8	0.834	1.398	0.775	0.951	0.845	1.292	0.84	1.444	1.328	0.66	0.774	1.282	1.057	0.897	0.807	1.127	1.303	1.574	1.892	0.653	0.829	1.054	0.653	1.19	0.805	0.879	1.063	0.715	0.792	0.721	0.778	0.886	0.436	0.646	0.644	1.908	0.93	0.817	1.414	1.093	1.192	1.004	1.216	0.74	1.539	0.49
Heat shock protein HSP 90-alpha	P07901	Hsp90aa1	84.7	0.754	1.108	0.82	0.719	0.661	1.468	0.611	1.901	1.028	0.607	0.689	1.316	1.023	0.705	0.636	1.224	1.026	1.508	3.133	0.687	0.761	1.15	0.617	0.792	1.128	0.763	1.201	0.533	0.588	0.643	0.56	0.63	0.465	0.675	0.566	2.178	0.713	1.074	1.204	1.088	1.538	0.838	0.757	0.659	0.956	0.48
Heat shock protein HSP 90-beta	P11499	Hsp90ab1	83.2	0.751	1.047	1.101	0.561	0.622	1.699	0.535	2.006	0.894	0.687	0.69	0.933	0.971	0.635	0.628	1.273	0.903	1.438	3.595	0.843	0.877	1.269	0.651	0.594	1.227	0.733	1.432	0.563	0.689	0.777	0.627	0.755	0.505	0.973	0.754	1.76	0.777	0.874	1.246	0.89	1.156	0.793	0.736	0.655	0.878	0.637
Hemoglobin subunit alpha	P01942	Hba	15.1	0.613	1.059	0.437	1.076	0.956	0.827	0.971	0.891	1.546	0.533	0.724	1.186	0.914	1.041	0.828	1.045	1.241	1.301	1.095	0.528	0.734	0.679	0.518	1.407	0.475	0.993	0.742	0.719	0.619	0.61	0.814	0.854	0.313	0.309	0.529	1.926	1.084	0.622	1.528	1.023	0.85	1.099	1.226	0.676	2.159	0.39
Hemoglobin subunit beta-1	P02088	Hbb-b1	15.8	0.628	1.101	0.47	1.176	0.969	0.863	0.975	0.91	1.679	0.533	0.751	1.352	0.99	1.124	0.88	1.09	1.354	1.529	1.112	0.512	0.786	0.768	0.536	1.44	0.509	1.078	0.826	0.826	0.74	0.675	0.885	0.917	0.368	0.326	0.596	2.14	1.241	0.676	1.774	1.121	0.937	1.237	1.36	0.808	2.646	0.396
Hemoglobin subunit beta-2	P02089	Hbb-b2	15.9	0.58	1.028	0.439	1.093	0.956	0.83	0.921	0.871	1.57	0.516	0.73	1.334	0.954	1.068	0.882	1.037	1.302	1.486	1.103	0.488	0.751	0.722	0.486	1.429	0.454	1.025	0.75	0.77	0.671	0.658	0.846	0.86	0.339	0.298	0.528	2.123	1.179	0.664	1.767	1.062	0.921	1.161	1.327	0.759	2.441	0.377
Hemopexin	Q91X72	Hpx	51.3	1.146	0.736	1.233	0.843	0.734	1.229	0.853	1.292	1.017	1.18	0.763	0.918	1.16	0.823	0.863	0.842	0.839	0.916	0.698	0.982	1.043	1.073	1.118	0.704	1.441	0.857	0.792	1.202	0.942	1.248	1.154	0.92	1.756	1.448	1.047	0.474	0.929	1.504	0.748	1.399	1.406	0.977	0.811	0.999	0.593	1.091
Heparin cofactor 2	P49182	Serpind1	54.5	0.8	0.834	1.063	1.117	0.994	0.874	1.278	0.829	1.099	1.078	0.865	0.779	0.884	1.085	1.018	1.034	0.887	0.9	0.876	1.387	1.247	0.91	1.134	1.018	0.982	1.06	1.011	1.071	1.263	1.165	0.955	1.201	0.936	1.05	1.169	0.718	1.208	0.717	0.959	0.932	0.696	1.066	1.126	1.176	0.896	1.284
Hepatocyte growth factor activator	Q9R098	Hgfac	70.5	0.845	0.887	1.169	1.205	1.028	0.856	1.291	0.813	1.119	1.039	0.901	0.861	0.878	1.158	1	1.086	0.975	0.871	0.91	1.227	1.372	0.986	1.083	1.064	0.896	1.105	1.243	1.124	1.318	1.138	0.857	0.906	0.861	0.783	1.22	0.655	1.22	0.437	0.9	0.712	0.424	1.09	1.131	1.224	0.911	1.383
Hepatocyte growth factor receptor	P16056	Met	153.5	0.795	0.632	0.879	0.914	0.841	0.666	0.929	0.751	0.792	0.876	0.773	0.644	0.76	0.874	0.648	0.697	0.709	0.573	0.866	1.077	1.029	1.015	1.071	0.805	0.872	0.963	0.932	0.858	0.998	0.951	1.15	0.795	0.894	0.946	0.909	0.525	0.852	2.544	0.736	2.98	3.778	0.916	0.876	0.816	0.56	0.96
Hepatocyte growth factor-like protein	P26928	Mst1	80.6	1.097	0.712	0.963	1.196	0.976	0.926	1.188	0.96	1.05	1.124	0.987	0.9	0.933	1.094	1.065	1.031	0.943	0.858	0.876	1.09	1.264	0.905	1.111	0.978	0.9	1.127	1.028	1.093	1.28	1.062	1.06	1.09	0.955	1.167	1.247	0.677	1.103	0.817	0.93	0.889	0.943	1.23	1.136	1.17	0.898	1.123
Heterogeneous nuclear ribonucleoprotein K	P61979	Hnrnpk	50.9	0.586	1.051	0.692	0.957	0.758	1.201	0.803	1.595	1.432	0.63	0.808	1.882	1.202	0.896	0.732	1.054	1.561	1.624	2.636	0.548	0.679	1.018	0.488	1.229	0.729	0.815	0.984	0.948	0.725	0.678	0.656	0.92	0.357	0.385	0.795	2.421	0.88	0.682	1.347	1.034	1.184	1.146	1.047	0.73	1.751	0.346
Histidine triad nucleotide-binding protein 1	P70349	Hint1	13.8	0.715	1.13	0.611	1.155	0.883	1.025	0.835	1.001	1.677	0.61	0.944	1.512	1.096	1.074	0.741	1.201	1.46	1.49	1.705	0.509	0.757	0.954	0.528	1.447	0.646	0.846	0.949	0.858	0.72	0.638	0.748	0.88	0.33	0.316	0.543	2.024	1.106	0.591	1.63	1.03	0.752	1.182	1.245	0.72	2.312	0.363
Histidine-rich glycoprotein	Q9ESB3	Hrg	59.1	1.068	0.918	1.37	1.292	0.98	1.484	1.053	1.167	1.423	1.369	0.697	1.015	0.887	1.042	1.271	1.187	0.908	0.888	0.772	0.559	1.242	0.966	1.231	0.923	1.135	0.998	1.146	1.051	1.245	1.055	1.368	1.113	1.175	1.054	0.959	0.733	1.308	1.001	0.839	0.786	0.601	1.148	1.005	1.038	0.884	1.216
Hyaluronan-binding protein 2	Q8K0D2	Habp2	62.3	0.845	0.813	1.231	1.137	1.04	0.892	1.286	0.994	1.056	1.163	0.836	0.857	0.947	0.98	1.002	0.946	0.817	0.822	0.733	1.342	1.241	0.829	1.28	0.861	0.976	1.245	0.895	1.152	1.225	1.255	1.078	1.196	1.123	1.317	1.419	0.521	1.307	0.96	0.918	0.73	0.795	1.211	1.211	1.163	0.786	1.432
Hydroxyacylglutathione hydrolase, mitochondrial	Q99KB8	Hagh	34.1	0.585	0.94	0.45	1.064	1.045	0.789	0.826	0.815	1.339	0.5	0.682	1.262	0.884	1.048	0.927	0.977	1.135	1.24	1.424	0.613	0.932	0.734	0.518	1.386	0.49	1.164	0.746	0.856	0.724	0.846	0.931	0.864	0.391	0.323	0.613	1.915	1.372	0.731	2.072	1.041	1.063	1.231	1.496	0.96	2.226	0.44
ICOS ligand	Q9JHJ8	Icoslg	35.9	0.769	0.869	1.022	1.044	0.888	0.726	0.949	0.67	1.29	0.97	0.894	0.839	0.947	1.361	0.902	1.062	0.953	0.953	0.913	0.716	1.122	0.824	0.934	0.877	0.803	0.869	1.063	0.629	1.058	0.897	0.808	0.805	0.613	0.528	1.292	0.607	1.229	0.584	0.99	0.833	0.956	1.035	1.025	1.233	0.976	1.428
Ig lambda-1 chain C region	P01843	Lac1	11.6	0.508	0.293	0.654	0.578	0.754	0.442	0.943	0.772	0.6	0.795	1.901	0.691	1.073	0.93	0.702	1.093	0.678	0.698	0.747	1.361	0.833	1.007	0.809	0.641	0.81	2.194	1.842	2.084	1.09	1.363	0.989	1.251	1.049	1.674	0.776	0.556	2	1.166	1.038	1.211	1.262	1.156	1.81	0.721	0.897	0.874
Immunoglobulin heavy constant mu	P01872	Ighm	49.9	0.507	0.487	0.504	0.465	0.878	0.511	2.334	0.668	0.859	0.694	2.718	0.74	0.961	0.794	0.594	0.914	0.474	0.628	0.611	0.967	0.574	1.117	0.663	0.907	0.543	2.03	1.098	1.737	1.028	1.486	1.224	1.146	1.021	1.004	0.729	0.733	2.21	1.247	1.104	1.074	1.637	1.143	1.484	0.699	1.026	0.999
Immunoglobulin J chain	P01592	Jchain	18	0.672	0.405	0.529	0.53	0.74	0.435	1.594	0.577	0.843	0.608	2.06	0.841	0.94	0.841	0.656	0.687	0.482	0.69	0.664	0.941	0.7	1.151	0.726	0.891	0.791	1.592	1.279	1.546	0.997	1.178	1.157	0.933	0.988	0.854	0.75	0.735	1.91	1.228	1.096	0.889	1.447	1.088	1.527	0.79	1.109	0.898
Immunoglobulin kappa constant	P01837	Igkc	11.9	0.423	1.456	0.356	0.449	0.713	0.453	2.68	0.623	0.959	0.562	3.226	0.618	0.927	0.712	0.539	0.983	0.483	0.57	0.517	0.967	0.614	1.249	0.617	0.917	0.51	2.323	1.072	1.863	0.939	1.367	1.253	0.966	0.742	0.95	0.805	0.686	2.588	1.402	1.034	1.085	1.663	1.183	1.536	0.748	1.023	1.158
Importin subunit beta-1	P70168	Kpnb1	97.1	0.575	0.975	0.468	1.097	0.813	1.001	0.851	1.086	1.533	0.604	0.718	1.646	1.104	0.985	0.709	0.941	1.401	1.527	1.559	0.488	0.75	0.886	0.526	1.393	0.653	0.904	0.829	0.744	0.766	0.528	0.728	0.772	0.376	0.42	0.63	1.699	1.056	0.633	1.563	0.94	0.996	1.219	1.175	0.832	2.191	0.434
Importin-5	Q8BKC5	Ipo5	123.5	0.802	0.918	0.863	0.923	0.882	1.098	0.915	1.204	1.296	0.595	0.813	1.514	0.983	0.946	0.777	1.004	1.271	1.678	1.777	0.793	0.914	0.941	0.519	1.528	0.857	0.94	1.36	0.734	0.76	0.726	0.864	0.922	0.464	0.418	0.771	2.303	0.979	0.719	1.557	0.998	0.922	0.977	1.167	0.783	1.903	0.424
Inhibitor of carbonic anhydrase	Q9DBD0	Ica	76.7	1.024	0.898	1.19	1.202	1.066	0.982	1.273	0.908	1.081	1.095	1.407	0.863	0.907	1.169	1.122	0.968	0.882	0.935	1.014	1.224	1.258	0.869	1.116	1.012	0.89	1.158	1.047	1.121	1.283	1.118	0.9	1.097	0.907	1.009	1.185	0.634	1.136	0.681	0.966	0.858	0.712	1.02	1.052	1.199	0.842	1.177
Inorganic pyrophosphatase	Q9D819	Ppa1	32.6	0.524	1.033	0.643	0.997	0.847	1.055	0.838	1.338	1.503	0.735	0.749	1.35	1.036	0.932	0.809	1.275	1.432	1.647	1.866	0.468	0.825	0.888	0.724	1.173	0.685	0.97	0.955	0.698	0.74	0.601	0.687	0.801	0.427	0.432	0.592	1.615	0.735	0.701	1.455	0.914	0.824	0.894	1.076	0.65	1.74	0.43
Inosine triphosphate pyrophosphatase	Q9D892	Itpa	21.9	0.634	0.821	0.434	0.991	0.844	0.991	0.943	1.021	1.632	0.579	0.74	1.362	1.043	1.027	0.783	1.06	1.396	1.451	1.226	0.452	0.755	0.806	0.497	1.344	0.568	0.919	0.756	0.882	0.691	0.654	0.806	0.869	0.412	0.355	0.543	1.893	1.113	0.674	1.634	1.036	0.883	1.193	1.311	0.817	2.314	0.445
Inositol monophosphatase 1	O55023	Impa1	30.4	0.843	1.189	0.647	1.092	0.914	1.152	0.894	1.266	1.468	0.586	0.776	1.331	1.021	1.053	0.728	1.064	1.331	1.611	1.738	0.595	0.753	0.976	0.564	1.348	0.615	0.917	0.896	0.743	0.698	0.762	0.9	0.904	0.442	0.316	0.609	1.833	0.98	0.618	1.451	0.949	0.887	1.056	1.136	0.743	2.016	0.457
Insulin-like growth factor I	P05017	Igf1	17.1	0.986	0.503	0.857	0.562	1.107	0.768	1.044	0.718	0.823	1.138	0.744	0.668	0.71	0.899	1.392	0.75	0.58	0.727	1.061	1.703	1.268	0.735	1.219	0.913	0.599	1.538	0.962	0.954	1.372	1.329	1.188	1.294	0.975	2.292	1.443	0.594	0.947	0.903	1.156	0.857	0.874	0.587	1.075	1.331	0.662	0.663
Insulin-like growth factor-binding protein 3	P47878	Igfbp3	31.7	0.776	0.601	1.084	1.132	1.094	0.93	1.237	0.915	1.143	1.033	0.737	0.7	0.616	0.968	1.187	0.746	0.489	0.428	0.999	1.52	1.166	0.831	1.185	0.711	0.663	1.636	0.925	1.131	0.998	1.408	1.067	1.01	0.791	2.601	1.53	0.479	0.778	0.859	1.004	0.713	0.902	0.943	1.021	1.295	0.603	1.152
Insulin-like growth factor-binding protein 4	P47879	Igfbp4	27.8	0.862	0.889	1.256	0.936	0.96	0.943	1.028	0.95	0.678	1.001	1.115	0.788	0.847	1.08	1.12	0.765	0.692	0.741	0.867	1.447	1.067	0.856	1.196	0.981	0.781	0.961	1.043	0.807	1.117	1.336	1.055	1.602	1.028	1.332	1.206	0.541	0.876	0.982	0.941	1.166	1.136	0.833	0.998	0.901	0.679	1.065
Insulin-like growth factor-binding protein 5	Q07079	Igfbp5	30.4	0.506	0.688	1.443	0.838	1.143	0.954	1.32	1.031	0.806	1.106	0.664	0.609	0.477	0.956	1.33	0.789	0.409	0.469	1.181	1.902	1.308	0.811	1.139	0.8	0.539	1.49	0.986	0.878	1.31	1.162	1.242	1.067	0.696	1.028	1.194	0.455	1.316	1.303	1.347	1.011	0.87	0.845	1.143	1.167	0.571	1.142
Insulin-like growth factor-binding protein complex acid labile subunit	P70389	Igfals	66.9	1.047	0.831	1.242	1.026	1.074	0.993	1.276	0.926	0.934	1.189	0.907	0.826	0.825	1.106	1.151	1.033	0.851	0.964	1.027	1.448	1.195	1.043	1.273	1.055	0.694	1.432	0.908	0.932	1.238	1.217	0.941	1.257	0.882	1.308	1.172	0.715	1.032	0.768	1.217	0.853	0.699	0.97	1.116	1.152	0.87	1.159
Inter alpha-trypsin inhibitor, heavy chain 4	A6X935	Itih4	104.6	1.045	0.856	1.17	1.036	0.808	1.03	0.963	1.195	0.915	1.116	0.789	0.989	1.233	0.885	0.865	0.982	1.108	0.885	0.722	1.044	0.907	1.101	1.16	0.858	1.345	1.022	0.868	1.243	0.902	1.353	1.22	0.98	1.436	1.228	1.025	0.584	0.968	1.272	0.83	1.061	1.125	1.16	0.867	0.952	0.718	1.098
Inter-alpha-trypsin inhibitor heavy chain H1	Q61702	Itih1	101	0.921	0.592	1.036	1.091	1.021	1.032	1.005	1.108	0.99	1.27	1.511	1.084	1.106	1.066	0.937	0.973	1.033	0.957	0.77	1.089	1.038	1.237	1.265	0.899	1.168	1.397	0.995	1.231	1.073	1.437	1.238	1.257	1.221	1.487	1.193	0.702	1.196	1.301	0.99	1.094	1.073	1.209	1.092	1.191	0.845	1.254
Inter-alpha-trypsin inhibitor heavy chain H2	Q61703	Itih2	105.9	0.774	0.589	1.044	1.087	0.987	0.898	1.094	0.947	1.036	1.016	1.353	0.944	1.019	1.027	0.833	0.894	1.007	0.821	0.766	1.102	1.04	1.183	1.107	0.786	1.005	1.202	1.049	1.271	1.117	1.209	1.04	1.118	1.041	1.336	1.264	0.619	1.235	1.014	0.907	0.959	1.073	1.302	1.11	1.237	0.887	1.196
Inter-alpha-trypsin inhibitor heavy chain H3	Q61704	Itih3	99.3	0.933	0.542	1.227	0.899	0.689	1.183	0.766	1.371	0.83	1.065	1.189	0.988	1.425	0.834	0.709	0.801	1.103	0.793	0.509	0.831	0.786	1.36	1.058	0.733	1.63	0.978	0.812	1.507	0.776	1.585	1.462	0.936	1.61	2.013	1.001	0.501	0.951	2.059	0.717	1.473	2.121	1.37	0.881	0.996	0.711	1.042
Intercellular adhesion molecule 1	P13597	Icam1	58.8	0.734	0.737	1.016	1.22	0.881	0.842	1.117	0.898	1.26	0.917	0.87	0.889	0.947	1.264	0.846	0.998	0.993	0.783	0.938	0.934	1.061	0.91	0.993	1.014	0.902	1.014	1.07	0.976	1.107	1.071	0.826	1.119	0.977	0.997	1.422	0.574	1.175	0.808	0.772	0.897	0.971	1.065	0.987	1.147	0.934	1.432
Interferon alpha/beta receptor 2	O35664	Ifnar2	56.5	0.945	0.953	1.173	1.226	0.961	0.913	1.093	0.983	1.041	1.023	0.943	0.904	0.994	1.223	1.067	1.081	0.919	0.991	0.875	1.006	1.219	0.905	1.055	0.945	0.838	0.954	0.972	0.861	1.152	1.096	0.869	0.951	0.974	0.881	1.046	0.742	1.13	0.8	0.924	0.942	0.827	1.018	1.018	1.189	0.899	1.261
Interleukin-1 receptor accessory protein	Q61730	Il1rap	65.7	1.101	1.155	1.17	1.187	1.14	0.834	1.194	0.793	0.882	1.371	1.329	0.981	0.863	1.403	1.345	1.264	1.015	1.158	1.015	1.295	1.379	0.814	1.115	1.182	1.051	0.564	1.161	1.067	1.282	0.983	0.98	1.045	0.962	0.738	1.094	0.882	1.009	0.714	0.915	0.83	0.533	0.856	1.037	1.245	0.849	1.483
Isocitrate dehydrogenase [NADP] cytoplasmic	O88844	Idh1	46.6	0.765	0.997	0.903	0.844	0.674	1.329	0.79	2.548	1.032	0.73	0.631	0.942	0.9	0.568	0.842	0.933	0.736	0.843	4.319	0.72	1.146	1.247	0.757	0.804	1.05	0.584	1.581	0.601	0.757	0.816	0.699	0.613	0.56	0.666	1	1.511	0.765	0.577	1.082	0.754	0.863	0.875	0.612	0.672	0.878	0.675
Keratin, type I cytoskeletal 10	P02535	Krt10	57.7	1.057	1.03	0.918	1.203	0.719	0.746	1.045	1.7	0.667	0.398	0.357	0.67	0.792	0.557	0.577	0.445	0.899	1.508	1.977	0.439	0.673	0.87	1.114	0.337	0.387	1.609	0.478	3.319	0.93	0.944	0.863	0.694	0.778	0.467	0.903	2.348	0.426	0.622	0.667	0.954	0.908	1.142	0.979	0.696	1.774	0.781
Keratin, type II cytoskeletal 2 epidermal	Q3TTY5	Krt2	70.9	1.359	1.137	1.048	1.152	0.847	0.793	1.14	1.903	0.877	0.663	0.569	0.813	1.217	0.682	0.847	0.613	0.9	1.764	1.185	0.455	0.45	0.953	0.928	0.358	0.456	1.379	0.494	4.019	1.065	1.239	0.883	0.841	0.872	0.553	1.031	1.805	0.505	0.725	0.76	1.088	0.701	1.32	0.914	0.794	1.569	1.034
Keratin, type II cytoskeletal 2 oral	Q3UV17	Krt76	62.8	1.493	0.902	1.224	1.376	0.932	1.057	1.149	2.134	0.805	0.542	0.576	0.684	1.203	0.714	0.594	0.622	1.185	2.383	1.44	0.67	0.563	0.971	1.294	0.546	0.474	1.063	0.55	4.255	0.887	1.836	0.599	0.666	0.765	0.588	1.163	1.93	0.511	0.665	0.786	0.803	0.751	1.204	0.971	0.918	1.429	0.935
Keratin, type II cytoskeletal 5	Q922U2	Krt5	61.7	1.339	1.068	1.177	1.292	0.832	0.663	1.044	1.728	0.792	0.525	0.512	0.755	1.159	0.646	0.638	0.594	0.878	2.138	1.549	0.391	0.527	1.048	0.91	0.341	0.405	1.307	0.568	3.189	1.072	1.039	0.883	0.764	0.798	0.483	1.074	1.745	0.655	0.824	0.92	0.824	1.192	1.404	1.064	1.06	1.754	1.048
Ketosamine-3-kinase	Q8K274	Fn3krp	34.4	0.6	0.989	0.632	1.286	0.999	1.014	0.863	0.867	1.481	0.606	1.181	1.213	0.916	1.095	0.884	0.821	1.17	1.496	1.234	0.591	0.89	0.59	0.335	1.642	0.651	0.993	0.696	0.778	0.514	0.895	0.896	0.883	0.343	0.344	0.475	2.024	1.148	0.769	1.955	1.298	1.051	1.161	1.267	0.724	1.852	0.446
Kininogen-1	O08677	Kng1	73.1	1.1	0.869	1.13	1.195	0.958	1.142	1.094	1.082	1.077	1.033	0.885	0.946	1.01	1.04	0.993	1.041	1.025	0.861	0.817	1.111	1.09	0.952	1.091	1.019	0.97	1.042	0.999	1.127	1.205	1.111	1.077	1.064	1.002	1.13	1.1	0.65	1.081	0.911	0.867	0.949	0.91	1.053	0.966	1.069	0.893	1.152
Lactotransferrin	P08071	Ltf	77.8	0.834	0.687	0.874	0.885	0.454	1.321	0.31	0.483	0.868	0.874	0.891	0.828	0.99	0.831	0.495	0.917	0.803	0.634	0.597	1.018	0.689	0.501	1.144	0.683	1.778	0.629	0.992	0.415	0.816	0.359	0.528	0.473	0.424	0.264	0.484	0.311	0.802	3.101	0.769	1.325	6.571	0.678	0.817	0.655	0.769	0.812
Lactoylglutathione lyase	Q9CPU0	Glo1	20.8	0.737	1.233	0.679	1.136	0.955	1.033	0.899	1.069	1.528	0.608	0.881	1.353	0.998	1.012	0.824	1.172	1.339	1.527	1.699	0.561	0.898	1.023	0.608	1.315	0.692	1.01	1.027	0.866	0.88	0.757	0.794	0.904	0.382	0.367	0.624	2.1	1.045	0.66	1.715	1.073	0.951	1.153	1.424	0.833	2.265	0.441
Leukemia inhibitory factor receptor	P42703	Lifr	122.5	1.341	1.002	1.504	0.79	1.192	1.042	1.094	0.988	0.53	1.49	1.678	0.888	0.764	1.238	1.42	1.202	0.624	1.177	0.967	1.263	0.993	0.91	0.982	0.883	0.659	1.191	0.735	0.671	1.117	1.146	0.614	1.713	0.996	0.701	0.923	1.091	0.744	0.689	1.297	0.691	0.355	0.493	0.705	0.815	0.446	0.834
Lipopolysaccharide-binding protein	Q61805	Lbp	53	0.881	0.54	0.947	0.764	0.725	0.992	1.025	1.3	0.829	1.054	0.642	0.965	1.308	0.72	0.803	0.748	1.069	0.79	0.821	1.037	0.924	0.903	1.407	0.84	1.918	0.927	0.729	1.081	0.809	1.31	1.152	1.018	2.74	2.132	1.096	0.504	0.988	1.615	0.817	1.33	1.529	1.004	0.711	0.9	0.518	1.086
L-lactate dehydrogenase A chain	P06151	Ldha	36.5	0.806	1.291	0.931	0.869	0.734	1.27	0.719	1.342	1.281	0.62	0.767	1.379	1.068	0.839	0.74	1.226	1.263	1.519	2.238	0.636	0.842	0.981	0.539	1.071	0.856	0.792	1.189	0.689	0.735	0.703	0.767	0.753	0.441	0.452	0.656	1.859	1.04	0.799	1.676	0.999	1.036	1.066	1.295	0.77	1.703	0.447
L-lactate dehydrogenase B chain	P16125	Ldhb	36.5	1.233	0.791	1.477	0.454	0.781	2.458	0.386	1.143	1.512	1.017	1.174	0.613	0.585	0.668	0.629	2.672	0.903	1.497	3.226	0.844	1.123	1.691	0.671	0.498	2.004	0.779	2.698	0.665	0.927	0.682	0.494	0.718	0.517	0.362	0.678	2.408	0.553	0.418	1.078	0.394	0.273	0.469	0.584	0.621	0.693	0.564
Low molecular weight phosphotyrosine protein phosphatase	Q9D358	Acp1	18.2	0.846	1.09	0.539	1.275	1.009	0.991	0.817	0.83	1.597	0.75	0.904	1.445	1.132	1.239	0.884	1.089	1.519	1.554	1.073	0.577	0.786	0.851	0.621	1.338	0.603	0.924	0.834	0.873	0.67	0.654	0.84	0.913	0.434	0.354	0.581	1.809	1.254	0.732	1.814	1.091	0.978	1.18	1.28	0.877	2.51	0.489
L-selectin	P18337	Sell	42.3	0.787	0.747	1	0.992	0.847	0.813	1.041	0.833	1.332	0.97	0.902	0.97	1.019	1.222	0.815	0.938	1.032	0.778	0.981	0.793	1.193	0.88	0.988	0.864	1.047	1.091	1.193	1.02	1.151	0.855	0.733	0.612	0.881	0.537	1.113	0.565	1.22	2.068	0.832	1.508	3.036	1.305	1.15	1.055	0.916	1.482
Lumican	P51885	Lum	38.2	0.914	1.039	1.334	1.133	1.143	0.873	1.225	0.919	0.826	1.02	0.966	0.806	0.855	1.138	1.062	1.192	0.758	0.87	1.072	0.881	1.469	0.955	1.131	0.867	0.793	0.9	1.277	0.728	1.577	0.835	0.93	0.994	0.848	0.724	1.34	0.711	1.228	0.665	0.916	0.84	0.737	1.014	1.039	1.03	0.916	1.286
Lysosomal alpha-mannosidase	O09159	Man2b1	114.6	0.967	0.734	0.992	1.077	1.177	0.875	1.312	0.78	1.096	0.897	0.88	0.893	0.929	1.282	1.019	1.08	0.901	0.875	0.958	1.091	1.291	0.959	0.887	1.04	0.803	1.099	1.252	0.96	1.331	1.108	0.845	0.942	0.689	0.714	1.096	0.698	1.308	0.649	0.973	0.823	0.824	1.193	1.063	1.241	0.894	1.302
Lysozyme C-2	P08905	Lyz2	16.7	0.622	0.353	0.815	0.692	1.176	0.87	0.816	1.039	0.833	0.865	0.819	0.777	0.689	0.973	0.896	0.852	0.503	0.42	1.335	1.391	0.982	1.119	0.919	0.947	1.146	1.638	1.361	0.714	0.919	1.199	1.19	1.024	0.748	0.976	0.915	0.544	0.924	1.139	1.234	1.159	2.028	0.894	1.088	1.184	1.04	1.281
Macrophage colony-stimulating factor 1 receptor	P09581	Csf1r	109.1	0.817	0.709	1.019	1.245	0.92	0.813	1.387	0.783	1.284	0.886	0.841	0.916	0.87	1.148	0.962	0.978	0.879	0.968	0.931	0.987	1.212	0.957	1.027	0.955	0.787	1.224	1.021	1.071	1.109	1.334	0.932	0.987	0.879	1.289	1.439	0.725	1.176	0.732	0.95	0.916	0.982	1.099	1.122	1.338	0.967	1.511
Major urinary protein 4	P11590	Mup4	20.5	2.557	2.679	0.458	0.467	1.708	2.418	0.59	0.655	0.421	1.349	2.103	1.454	1.137	0.612	0.856	1.094	0.794	0.45	0.74	0.576	1.233	0.935	1.229	1.63	0.879	0.603	1.15	0.239	0.535	0.611	0.932	1.236	0.452	0.57	0.354	0.177	0.258	1.282	0.43	0.642	0.815	1.445	1.19	1.258	1.262	1.159
Malate dehydrogenase, cytoplasmic	P14152	Mdh1	36.5	1.029	0.807	1.17	0.587	0.788	2.218	0.512	1.283	1.492	1.048	1.187	0.894	0.754	0.866	0.707	2.476	1.109	1.5	3.682	0.795	1.128	1.575	0.644	0.679	1.775	0.866	2.46	0.623	0.765	0.753	0.584	0.746	0.377	0.339	0.675	2.333	0.806	0.545	1.341	0.516	0.451	0.662	0.762	0.66	1.036	0.53
Mannan-binding lectin serine protease 1	P98064	Masp1	79.9	0.931	0.881	1.24	1.02	1.114	0.706	1.184	0.949	0.89	1.182	1.076	0.881	0.78	1.288	1.023	1.136	0.951	0.865	0.955	1.4	1.207	1.127	1.158	1.141	0.843	1.232	1.148	1.005	1.119	1.174	0.916	1.098	0.889	0.674	1.249	0.721	0.99	0.774	1.024	0.917	0.813	1.072	1.078	1.052	0.772	1.19
Mannan-binding lectin serine protease 2	Q91WP0	Masp2	75.5	0.946	0.898	1.085	0.997	1.166	0.681	1.222	0.94	0.94	1.16	1.079	0.895	0.794	1.302	1.09	1.148	1.018	0.819	0.939	1.328	1.208	1.068	1.159	1.11	0.968	1.12	1.222	1.082	1.085	1.104	0.959	0.983	0.971	0.628	1.134	0.787	1.008	0.794	0.979	0.917	0.825	1.104	1.111	1.105	0.825	1.234
Mannose-binding protein A	P39039	Mbl1	25.4	1.234	0.842	0.912	1.027	1.054	0.894	1.089	0.95	0.861	1.306	1.187	0.97	0.984	1.098	1.198	1.081	0.874	0.987	0.94	1.148	1.123	1.132	1.208	1.037	1.111	1.012	1.013	0.903	1.136	1.111	0.987	1.038	1.076	0.762	0.96	0.794	0.875	1.015	0.816	1.026	0.766	0.803	0.867	0.847	0.7	1.056
Mannose-binding protein C	P41317	Mbl2	25.9	0.754	0.725	1.143	0.947	1.343	0.958	1.305	0.866	0.964	1.148	1.551	1.043	0.921	1.445	1.105	1.122	0.863	0.889	0.993	1.511	1.262	1.284	1.139	1.057	0.806	1.393	1.208	1.212	1.423	1.232	1.023	1.151	0.913	0.957	1.233	0.832	1.09	0.56	1.088	0.737	0.537	0.881	1.129	1.082	0.692	1.132
Mannosyl-oligosaccharide 1,2-alpha-mannosidase IA	P45700	Man1a1	73.2	0.615	0.835	1.048	0.974	1.114	0.766	1.146	0.85	0.994	0.98	0.797	0.724	0.803	0.978	1.141	0.888	0.767	0.817	1.086	1.371	1.362	0.925	0.984	1.031	0.847	1.138	0.92	0.845	1.147	1.193	0.998	1.068	0.848	0.9	1.146	0.786	1.312	0.812	1.199	0.912	0.835	1.017	1.183	1.308	0.945	1.429
Methanethiol oxidase	P17563	Selenbp1	52.5	0.77	0.93	0.615	1.078	0.922	1.129	0.773	1.229	1.47	0.639	0.733	1.157	0.96	1.122	0.796	1.151	1.324	1.327	2.859	0.498	0.923	1.112	0.59	1.145	0.795	0.866	1.201	0.782	0.747	0.647	0.769	0.793	0.374	0.325	0.613	1.615	1.024	0.557	1.457	0.805	0.803	1.09	0.984	0.834	2.096	0.452
Moesin	P26041	Msn	67.7	0.758	1.182	0.883	0.823	0.742	1.403	0.655	1.633	1.065	0.611	0.704	1.367	0.975	0.816	0.736	1.036	1.127	1.313	2.461	0.671	0.822	1.063	0.619	0.922	0.856	0.756	1.172	0.614	0.757	0.752	0.745	0.699	0.45	0.918	0.677	1.497	0.97	0.962	1.389	1.029	1.491	1.012	1.028	0.806	1.5	0.645
Multimerin-1	B2RPV6	Mmrn1	136	0.782	1.435	1.244	0.496	1.018	1.131	1.362	1.737	0.486	0.682	0.974	0.955	0.735	1.137	0.661	0.976	0.812	0.629	1.83	0.891	0.506	2.464	0.462	1.546	1.56	1.315	1.067	0.538	0.636	0.765	0.658	0.633	0.492	0.418	0.759	0.979	0.286	0.214	1.403	1.669	0.156	0.623	0.749	0.508	0.712	0.864
Multiple inositol polyphosphate phosphatase 1	Q9Z2L6	Minpp1	54.5	0.907	0.882	0.897	1.099	0.949	0.885	1.042	0.81	1.162	0.906	0.83	0.747	0.861	0.981	1.042	0.919	0.876	0.892	1.048	1.575	1.206	0.883	1.247	1.063	1.228	1.281	0.892	1.019	0.988	0.959	0.795	1.273	0.986	1.147	0.967	0.749	0.919	0.648	0.889	0.992	0.711	0.982	1.054	0.895	0.784	1.153
Murinoglobulin-1	P28665	Mug1	165.2	1.082	1.037	1.093	0.98	1.387	0.954	1.124	0.953	0.793	1.441	1.658	0.882	0.838	1.15	1.66	1.192	0.943	1.163	0.891	0.991	1.119	1.041	1.077	1.046	1.262	0.869	1.196	0.883	1.137	0.596	1.054	1.109	0.934	0.957	0.952	1.256	0.883	1.21	0.796	1.318	1.192	0.811	0.83	1.033	0.716	1.186
Murinoglobulin-2	P28666	Mug2	162.3	1.52	0.683	0.609	0.937	1.052	0.933	1.276	1.062	0.945	1.338	1.692	1.154	1.007	1.085	1.601	1.178	1.257	2.145	0.839	0.795	0.864	1.439	0.927	1.762	1.292	0.924	1.083	1.178	1.357	0.641	1.276	1.137	1.277	1.191	0.971	2.44	0.796	1.182	0.672	1.47	0.945	0.631	0.888	1.132	0.863	1.77
Myoglobin	P04247	Mb	17.1	1.127	0.831	1.447	0.45	0.845	2.57	0.361	1.193	1.59	0.968	1.243	0.536	0.554	0.766	0.549	3.038	0.832	1.485	3.402	0.761	1.095	1.738	0.553	0.473	1.829	0.814	3.097	0.522	0.929	0.706	0.448	0.832	0.422	0.326	0.674	2.616	0.573	0.41	1.088	0.334	0.171	0.431	0.501	0.515	0.509	0.492
Myosin light polypeptide 6	Q60605	Myl6	16.9	0.599	5.305	0.898	0.948	0.351	1.443	0.483	1.9	0.824	0.321	0.349	1.02	1.232	0.674	0.503	0.639	0.935	1.193	3.803	0.804	0.695	1.128	0.394	0.9	0.897	0.634	1.001	0.546	0.4	0.523	0.582	0.632	0.336	0.471	0.485	1.193	0.855	0.946	1.4	0.969	1.273	1.543	0.916	0.724	1.408	0.476
Myosin-9	Q8VDD5	Myh9	226.2	0.613	6.325	1.011	1.075	0.403	1.491	0.561	1.913	1.042	0.338	0.255	0.943	0.92	0.328	0.313	0.483	0.901	1.063	3.051	0.751	0.615	0.939	0.342	0.81	0.757	0.7	0.874	0.575	0.348	0.504	0.686	0.629	0.36	0.455	0.513	1.183	0.881	0.893	1.263	0.95	1.133	1.585	0.952	0.668	1.425	0.444
Myotrophin	P62774	Mtpn	12.9	0.699	1.095	0.532	0.938	0.729	0.972	0.764	1.358	1.299	0.547	0.687	1.467	1.027	0.968	0.726	1.055	1.24	1.414	2.031	0.504	0.749	0.841	0.534	1.234	0.556	0.899	0.793	0.731	0.722	0.649	0.774	0.82	0.325	0.3	0.535	1.628	0.958	0.638	1.504	0.942	0.902	1.2	1.186	0.718	2.026	0.429
N-acetylmuramoyl-L-alanine amidase	Q8VCS0	Pglyrp2	57.7	0.898	0.856	1.056	1.313	1.01	1.005	1.292	0.866	1.218	0.979	1.109	0.809	0.967	1.149	1.302	1.088	1.043	0.981	0.765	1.143	1.018	0.885	1.026	0.978	0.973	1.163	0.992	1.176	1.257	1.108	0.853	1.135	1.02	1.184	1.34	1.013	1.099	0.73	0.891	0.992	0.689	1.08	1.04	1.022	0.989	1.221
NADP-dependent malic enzyme	P06801	Me1	63.9	0.533	0.58	0.808	0.764	0.831	0.753	0.961	1.458	0.776	0.675	0.776	0.772	0.806	1.211	1	1.013	0.93	0.804	2.595	1.333	1.512	0.939	0.841	1.01	0.83	0.795	1.135	0.762	1.054	0.949	0.683	0.613	0.624	1.255	1.248	0.702	1.227	0.872	1.337	1.044	1.069	1.14	1.271	1.18	1.058	0.975
Neural cell adhesion molecule 1	P13595	Ncam1	119.4	1.034	0.856	1.255	1.397	1.076	0.857	1.244	0.901	1.098	0.744	0.686	0.754	0.712	0.866	0.709	1.238	1.107	0.797	0.857	0.937	0.963	0.874	0.908	0.847	0.947	0.9	1.164	1.178	1.423	0.891	0.816	1.173	0.919	0.734	1.43	0.706	1.147	0.661	0.85	0.823	0.913	1.16	1.113	1.186	1.043	1.144
NmrA-like family domain-containing protein 1	Q8K2T1	Nmral1	34.4	0.386	0.704	0.417	1.3	0.814	0.671	0.822	0.905	1.803	0.615	0.61	1.855	1.232	1.084	0.721	0.907	1.803	1.504	1.153	0.418	0.54	0.627	0.437	1.477	0.571	0.736	0.704	0.808	0.775	0.488	0.831	0.854	0.413	0.353	0.665	1.695	1.206	0.636	1.521	1.026	0.957	1.482	1.021	0.666	2.483	0.389
Noelin	O88998	Olfm1	55.4	0.873	0.848	1.101	1.208	1.065	0.778	1.288	0.829	1.089	0.954	0.938	0.895	0.87	1.221	0.857	1.159	0.984	0.852	1.118	0.933	1.301	1.148	1.073	1.009	0.833	1.065	1.28	1.237	1.283	1.154	1.004	1.004	0.924	0.796	1.346	0.908	1.345	0.663	0.848	0.839	0.679	1.145	1.142	1.121	1.035	1.387
NSFL1 cofactor p47	Q9CZ44	Nsfl1c	40.7	0.743	1.203	0.669	0.849	0.823	1.05	0.828	1.154	1.349	0.619	0.685	1.332	0.944	0.947	0.702	0.975	1.301	1.46	1.461	0.637	0.668	0.933	0.702	1.375	0.666	0.879	0.961	1.017	0.72	0.798	0.788	0.811	0.297	0.358	0.581	2.356	0.928	0.678	1.505	0.914	0.919	1.069	0.972	0.802	1.8	0.473
Nuclear transport factor 2	P61971	Nutf2	14.5	0.806	0.73	0.392	0.872	0.75	1.024	0.82	0.993	1.567	0.756	0.853	1.293	1.082	1.078	0.856	1.373	1.382	1.685	1.527	0.466	0.674	0.916	0.551	1.342	0.673	0.879	0.971	0.804	0.771	0.744	0.81	0.997	0.431	0.346	0.622	1.869	1.004	0.625	1.666	0.939	0.845	1.006	1.107	0.751	2.115	0.448
Nucleobindin-1	Q02819	Nucb1	53.4	0.77	1.152	1.454	1.017	1.149	1.296	1.167	1.02	0.849	1.188	0.428	0.454	0.757	1.138	1.052	0.456	0.569	0.872	0.824	1.166	1.193	0.922	0.976	1.304	0.68	1.395	0.915	0.798	0.723	0.892	1.098	1.406	0.63	1.275	0.833	0.595	1.119	0.982	1.043	0.775	1.059	0.644	1.272	1.329	0.96	1.59
Nucleoside diphosphate kinase A	P15532	Nme1	17.2	0.739	1.221	0.687	1.087	0.872	0.968	0.9	1.046	1.439	0.481	0.589	1.114	0.834	0.783	0.627	0.898	1.119	1.235	1.379	0.542	0.831	0.893	0.551	1.369	0.608	0.946	0.883	0.848	0.771	0.777	0.844	0.935	0.496	0.483	0.728	1.878	1.002	0.702	1.31	1.104	0.923	1.17	1.32	0.72	1.754	0.526
Nucleoside diphosphate kinase B	Q01768	Nme2	17.4	0.849	1.021	0.804	0.91	0.78	1.41	0.725	1.309	1.333	0.717	0.872	1.094	0.853	0.769	0.7	1.508	1.073	1.505	2.223	0.807	0.963	1.188	0.651	1.007	1.09	0.824	1.511	0.828	0.909	0.798	0.774	0.808	0.417	0.609	0.656	1.975	0.877	0.781	1.363	0.908	0.923	0.899	0.977	0.761	1.407	0.584
Nucleosome assembly protein 1-like 1	P28656	Nap1l1	45.3	0.85	1.37	0.687	1.113	0.933	1.039	0.949	1.21	1.671	0.533	0.762	1.56	1.056	0.944	0.746	1.015	1.396	1.645	1.324	0.399	0.643	0.932	0.519	1.27	0.572	0.892	0.895	0.872	0.704	0.631	0.806	0.848	0.332	0.333	0.629	2.224	1.029	0.653	1.625	1.147	1.011	1.126	1.313	0.909	2.208	0.412
Nucleosome assembly protein 1-like 4	Q78ZA7	Nap1l4	42.7	0.752	1.358	0.672	1.003	0.824	1.029	0.815	1.096	1.576	0.522	0.69	1.546	1.044	0.968	0.713	1.025	1.419	1.629	1.383	0.403	0.669	0.941	0.516	1.404	0.574	0.859	0.907	0.955	0.683	0.642	0.767	0.803	0.308	0.292	0.584	2.117	0.954	0.636	1.663	1.006	0.896	1.061	1.115	0.804	2.274	0.408
Obg-like ATPase 1	Q9CZ30	Ola1	44.7	0.772	1.108	0.616	1.119	0.793	1.15	0.834	1.092	1.456	0.589	0.779	1.311	1.071	0.889	0.872	1.102	1.292	1.569	1.585	0.453	0.772	0.867	0.586	1.408	0.734	0.933	1.029	0.773	0.635	0.665	0.829	0.902	0.461	0.425	0.553	1.88	0.989	0.75	1.43	1.008	0.841	1.147	1.186	0.677	1.85	0.43
Parkinson disease protein 7 homolog	Q99LX0	Park7	20	0.88	1.055	0.568	1.141	0.877	1.175	0.907	1.236	1.528	0.704	0.917	1.476	1.051	1.102	0.833	1.243	1.416	1.449	1.729	0.647	0.864	0.981	0.623	1.352	0.673	1.021	0.998	0.897	0.819	0.72	0.796	0.912	0.368	0.314	0.596	1.969	1.07	0.648	1.71	1.012	0.859	1.123	1.137	0.749	2.02	0.453
Peptidase inhibitor 16	Q9ET66	Pi16	53.6	0.776	0.96	1.175	1.081	1.209	0.836	0.853	1	0.641	1.016	0.799	0.911	0.85	1.111	1.132	0.935	0.762	0.718	1.101	1.127	1.386	1.296	1.269	0.873	0.9	0.816	1.61	0.768	1.626	0.961	0.844	1.065	0.988	0.732	1.115	0.667	1.102	0.528	0.807	0.868	0.732	0.874	0.86	0.998	0.84	1.287
Peptidyl-prolyl cis-trans isomerase A	P17742	Ppia	18	0.842	1.374	0.637	1.066	0.825	1.084	0.794	1.139	1.338	0.661	0.921	1.705	1.17	1.081	0.809	1.086	1.524	1.687	2.055	0.576	0.821	0.964	0.565	1.431	0.58	0.879	0.865	0.888	0.749	0.649	0.851	0.881	0.394	0.362	0.531	1.919	1.044	0.706	1.615	1.033	0.956	1.106	1.177	0.777	2.224	0.423
Peptidyl-prolyl cis-trans isomerase B	P24369	Ppib	23.7	0.642	1.905	0.839	0.812	0.65	1.053	0.7	1.384	1.062	0.544	0.539	1.586	1.335	0.672	0.595	0.799	1.54	1.989	1.757	0.606	0.648	0.837	0.46	0.966	0.789	0.755	0.893	0.39	0.728	0.505	0.64	0.58	0.4	0.377	0.659	1.603	0.833	0.652	1.065	0.842	0.811	1.11	0.888	0.67	1.387	0.587
Periostin	Q62009	Postn	93.1	0.852	0.856	1.178	1.133	1.188	0.935	1.139	1.024	0.824	1.047	0.9	0.831	0.86	1.109	1.068	1.125	0.928	0.705	1.168	0.954	1.486	1.067	1.21	1.071	0.903	0.712	1.328	0.717	1.701	0.828	0.796	1.019	0.932	0.67	1.252	0.707	1.209	0.618	0.82	0.899	0.743	0.938	0.852	0.811	0.791	1.132
Peroxiredoxin-1	P35700	Prdx1	22.2	0.793	1.18	0.729	0.959	0.832	1.136	0.831	1.265	1.465	0.587	0.676	1.448	0.989	0.853	0.644	1.127	1.342	1.468	2.02	0.561	0.794	1.081	0.552	1.36	0.769	0.898	1.094	0.86	0.667	0.714	0.782	0.848	0.367	0.365	0.607	2.118	0.999	0.666	1.698	1.05	0.956	1.104	1.114	0.707	1.932	0.438
Peroxiredoxin-2	Q61171	Prdx2	21.8	0.836	1.323	0.651	1.107	0.909	1.052	0.926	1.048	1.529	0.554	0.737	1.535	0.986	1.034	0.794	1.005	1.471	1.612	1.31	0.499	0.77	0.976	0.581	1.623	0.619	0.949	0.92	0.924	0.728	0.673	0.849	0.921	0.37	0.32	0.654	2.176	1.074	0.653	1.635	1.06	0.936	1.142	1.155	0.781	2.151	0.409
Peroxiredoxin-6	O08709	Prdx6	24.9	0.709	0.915	0.612	0.899	0.729	1.145	0.75	1.365	1.574	0.684	0.856	1.269	1.013	1.027	0.706	1.321	1.305	1.424	3.005	0.572	0.898	1.094	0.582	1.285	0.76	0.915	1.173	0.751	0.581	0.68	0.722	0.777	0.382	0.395	0.552	1.799	0.928	0.575	1.537	0.92	0.909	1.109	1.012	0.753	1.788	0.49
Phosphatidylcholine-sterol acyltransferase	P16301	Lcat	49.7	1.016	0.699	1.014	1.064	1.194	0.779	1.174	0.897	0.914	0.993	1.075	0.866	0.919	1.103	1.001	1.036	0.997	0.9	0.893	1.361	1.124	1.109	1.038	0.936	1.09	1.144	1.047	1.118	1.135	1.167	1.014	1.2	1.233	1.271	1.265	0.752	0.982	0.784	0.908	0.867	0.61	0.877	0.885	1.117	0.757	1.188
Phosphatidylethanolamine-binding protein 1	P70296	Pebp1	20.8	0.891	1.254	0.916	1.106	0.901	1.195	0.822	1.112	1.505	0.695	0.948	1.246	0.954	1.064	0.849	1.329	1.362	1.482	1.738	0.698	0.96	0.952	0.653	1.149	0.776	1.044	1.169	0.714	0.898	0.846	1.152	1.047	0.488	0.38	0.976	1.97	1.003	0.703	1.63	0.944	0.833	1.065	1.149	0.863	1.927	0.471
Phosphatidylinositol-glycan-specific phospholipase D	O70362	Gpld1	93.2	0.789	0.663	0.903	1.075	1.247	0.965	1.44	0.815	1.097	1.043	1.269	1.001	0.919	1.471	1.115	1.276	1.15	1.012	0.835	1.196	1.041	1.18	1.065	1.22	0.922	1.223	1.152	1.355	1.059	1.003	0.953	1.245	0.923	1.065	1.168	0.952	1.058	0.525	0.951	0.872	0.531	1	1.102	1.176	0.984	1.244
Phosphoglucomutase-1	Q9D0F9	Pgm1	61.4	0.861	0.696	1.165	0.41	0.671	2.042	0.349	1.849	1.236	0.845	0.965	0.654	0.596	0.701	0.565	2.091	0.717	1.255	5.189	0.812	1.213	1.584	0.641	0.518	1.458	0.72	2.317	0.488	0.596	0.616	0.514	0.47	0.377	0.309	0.615	1.934	0.744	0.48	1.707	0.401	0.516	0.502	0.606	0.615	0.674	0.564
Phosphoglycerate kinase 1	P09411	Pgk1	44.5	0.799	1.028	0.831	0.846	0.734	1.499	0.678	1.288	1.351	0.703	0.902	1.241	0.931	0.889	0.777	1.485	1.206	1.476	2.585	0.619	0.954	1.135	0.582	1.05	0.974	0.878	1.579	0.719	0.724	0.679	0.701	0.791	0.377	0.37	0.597	1.964	0.961	0.651	1.753	0.89	0.874	1.056	1.057	0.699	1.609	0.46
Phosphoglycerate mutase 1	Q9DBJ1	Pgam1	28.8	0.651	0.648	0.541	0.702	0.589	1.393	0.543	1.768	0.866	0.589	0.602	0.87	0.786	0.662	0.712	0.994	0.83	1.001	2.7	1.113	0.931	1.11	0.751	0.954	1.177	0.73	1.301	0.636	0.634	0.784	0.595	0.622	0.483	0.814	0.621	1.186	0.763	1.33	1.021	1.254	1.941	0.997	0.846	0.633	0.779	0.612
Phosphoglycerate mutase 2	O70250	Pgam2	28.8	0.916	0.598	0.999	0.451	0.624	2.187	0.351	1.62	1.335	0.925	1.119	0.632	0.544	0.716	0.531	2.375	0.73	1.321	4.739	0.744	1.195	1.722	0.696	0.423	1.674	0.715	2.9	0.564	0.8	0.723	0.486	0.653	0.464	0.455	0.613	2.179	0.681	0.538	1.916	0.494	0.515	0.578	0.531	0.516	0.811	0.46
Phospholipid hydroperoxide glutathione peroxidase	O70325	Gpx4	22.2	0.78	1.183	0.474	1.095	0.902	1.107	0.743	1.041	1.497	0.472	0.764	1.373	0.979	0.736	0.692	0.947	1.259	1.198	1.341	0.585	0.677	0.831	0.483	1.405	0.659	1.11	0.859	0.888	0.54	0.565	0.771	0.776	0.333	0.33	0.593	1.744	1.001	0.709	1.654	1.142	0.864	1.146	1.235	0.695	2.381	0.404
Phospholipid transfer protein	P55065	Pltp	54.4	0.839	0.704	1.023	1.102	1.151	0.759	1.41	0.95	1.019	1.018	1.388	0.888	0.863	1.152	0.953	1.196	0.917	0.904	0.916	1.275	1.147	1.201	1.062	1.004	1.038	1.139	1.275	0.823	1.108	1.144	1.051	1.149	0.85	1.323	1.48	1.062	1.062	0.738	1.072	0.96	0.684	1.006	1.113	1.293	0.871	1.256
Pigment epithelium-derived factor	P97298	Serpinf1	46.2	0.999	1.044	1.229	1.143	1.135	0.968	1.185	0.96	0.862	1.255	1.132	0.75	0.851	1.101	1.244	1.006	0.71	0.784	1.098	1.572	1.386	0.989	1.269	1.023	0.919	1.012	1.137	0.832	1.324	1.209	1.08	1.458	0.843	1.068	1.173	0.715	1.046	0.778	1.063	1.1	0.85	0.836	1.021	0.956	0.785	1.251
Plasma kallikrein	P26262	Klkb1	71.3	0.891	0.77	1.218	1.217	1.145	0.991	1.331	0.888	1.18	1.179	1.005	0.993	0.811	1.316	1.16	1.107	0.846	0.855	1.065	1.042	1.396	1.062	1.232	1.095	0.933	1.347	1.257	1.146	1.315	1.23	1.068	1.108	0.99	0.905	1.262	0.787	1.363	0.683	1.062	0.747	0.583	1.1	1.257	1.34	0.909	1.528
Plasma protease C1 inhibitor	P97290	Serping1	55.5	1.016	0.742	0.917	1.078	0.991	0.873	1.047	1.076	0.901	1.256	0.897	0.915	0.995	1.072	1.006	1.062	0.94	0.913	0.978	1.094	1.107	1.071	1.393	0.905	1.247	0.995	1.044	0.887	1.23	1.19	1.122	0.986	1.061	1.256	1.008	0.61	1.009	0.997	0.916	1.065	1.071	0.967	0.853	0.959	0.692	1.149
Plasminogen	P20918	Plg	90.7	1.071	0.885	1.224	1.24	1.006	0.978	1.208	0.99	1.029	1.119	0.94	0.905	1.001	1.084	1.027	0.962	0.921	0.854	0.909	1.151	1.187	0.933	1.237	0.904	1.052	1.116	1.079	1.142	1.165	1.172	1.061	1.037	1.118	0.958	1.162	0.567	1.12	0.811	0.904	0.776	0.788	1.058	1.039	1.115	0.827	1.306
Plastin-2	Q61233	Lcp1	70.1	0.683	0.73	0.872	0.803	0.706	1.163	0.777	1.469	0.873	0.722	0.633	0.881	0.965	0.808	0.805	0.869	0.842	0.743	1.513	0.956	1.117	0.877	1.053	0.828	1.504	0.786	1.152	0.98	0.952	0.914	0.729	0.766	1.022	0.993	0.93	0.642	1.095	1.94	0.917	1.679	2.847	1.29	0.945	0.96	0.837	1.062
Platelet factor 4	Q9Z126	Pf4	11.2	0.408	0.241	0.942	0.226	1.563	0.829	1.001	1.934	0.303	0.453	0.549	1.52	1.005	1.206	0.542	1.089	0.621	0.706	2.648	0.782	0.464	2.575	0.31	1.28	1.771	2.187	1.527	0.457	0.626	0.389	0.718	0.35	0.254	0.276	0.565	0.867	0.347	0.227	1.552	1.445	0.207	0.832	0.931	0.415	0.791	0.495
Platelet glycoprotein Ib alpha chain	O35930	Gp1ba	80	1.149	1.004	1.15	0.999	1.15	0.893	0.994	0.948	1.001	1.094	1.039	1.185	0.995	1.038	0.943	1.13	1.087	0.88	0.983	0.82	1.182	1.377	1.046	1.22	1.007	1.22	1.643	1.309	1.208	0.755	1.01	0.714	0.833	0.642	0.987	0.883	1.326	0.64	0.876	0.612	0.718	1.038	1.42	1.168	1.262	1.525
Platelet glycoprotein V	O08742	Gp5	63.4	0.859	0.811	0.965	0.666	0.955	0.824	1.074	2.241	0.691	0.622	0.764	0.808	0.703	0.959	0.651	1.049	0.832	0.886	1.702	0.751	0.676	2.558	0.517	1.214	1.234	1.279	1.065	0.832	0.656	0.662	0.608	0.682	0.461	0.486	0.797	1.057	0.823	0.45	1.415	1.418	0.651	1.059	0.929	0.771	0.835	0.774
Platelet-activating factor acetylhydrolase	Q60963	Pla2g7	49.2	0.768	0.624	1.001	1.195	1.03	0.839	1.28	0.894	1.361	0.853	1.075	1.03	1.079	1.26	0.884	1.036	1.155	0.826	0.849	1.051	0.928	1.013	0.941	0.992	0.998	1.212	0.811	1.369	0.882	1.266	1.019	1.157	0.955	1.457	1.455	0.916	1.194	0.889	0.963	1.159	1.04	1.257	1.218	1.192	0.995	1.235
Plexin domain-containing protein 2	Q9DC11	Plxdc2	59.6	1.012	0.917	1.239	1.176	1.17	0.981	1.272	1.003	1.009	1.063	0.945	0.81	0.857	1.154	0.966	1.161	1.028	0.749	1.114	1.121	1.191	1.383	1.037	0.947	1.025	1.182	1.481	1.058	1	0.877	0.849	0.995	0.893	0.814	1.405	0.896	1.089	0.601	0.888	0.854	0.593	1.152	0.963	0.923	0.787	1.16
Poly(rC)-binding protein 1	P60335	Pcbp1	37.5	0.343	0.937	0.642	0.861	0.756	1.119	0.78	1.34	1.273	0.516	0.669	1.74	1.111	0.769	0.655	1.008	1.432	1.871	2.386	0.644	0.919	1.041	0.615	1.263	0.719	0.853	1.167	0.981	1.166	0.66	0.932	0.98	0.596	0.523	0.896	2.446	0.979	0.75	1.427	1.117	1.105	1.089	0.966	0.748	1.948	0.497
Porphobilinogen deaminase	P22907	Hmbs	39.3	0.717	0.967	0.603	1.137	0.829	1.025	0.822	0.98	1.402	0.554	0.773	1.479	0.958	1.011	0.786	1.081	1.218	1.513	1.345	0.326	0.757	0.774	0.718	1.06	0.663	1.234	0.944	0.884	0.629	0.643	0.699	0.983	0.399	0.353	0.592	1.962	1.011	0.623	1.657	1.098	0.693	1.019	1.125	0.687	2.059	0.408
Prenylcysteine oxidase	Q9CQF9	Pcyox1	56.5	1.063	0.756	1.022	1.161	1.377	0.94	1.414	0.893	1.023	0.928	0.854	0.839	0.877	1.082	1.034	1.112	0.895	0.773	1.012	1.408	1.332	1.198	1.008	0.964	0.913	1.26	1.124	0.87	1.05	0.991	0.911	1.055	0.817	0.97	1.294	0.861	1.129	0.638	0.972	0.783	0.513	1.025	1.144	1.157	0.87	1.116
Procathepsin L	P06797	Ctsl	37.5	0.828	0.748	1.042	0.913	0.826	0.894	0.977	1.119	0.682	0.923	0.604	0.491	0.702	0.91	1.038	0.617	0.436	0.571	1.029	1.573	1.38	1.02	1.179	0.974	0.971	1.056	1.398	0.875	1.832	1.115	1.131	1.176	0.932	1.921	1.181	0.595	0.918	0.936	0.882	1.529	1.007	0.698	0.846	0.736	0.511	1.297
Procollagen-lysine,2-oxoglutarate 5-dioxygenase 1	Q9R0E2	Plod1	83.5	0.956	0.722	0.882	1.152	1.083	1.146	1.428	1.169	1.087	1.067	0.786	0.656	0.887	0.767	0.959	0.785	0.721	0.635	0.752	1.113	1.073	0.839	0.873	0.782	0.889	1.053	0.882	1.179	1.22	1.106	1.001	1.19	1.039	1.439	1.22	0.683	1.12	1.313	1.008	1.214	1.285	1.131	1.191	1.295	0.876	1.379
Profilin-1	P62962	Pfn1	14.9	0.673	1.771	0.842	0.9	0.687	1.705	0.584	2.342	1.225	0.591	0.701	2.483	1.855	0.742	0.67	1.004	1.815	2.344	2.777	0.544	0.643	0.914	0.459	0.961	0.826	0.765	0.863	0.54	0.566	0.422	0.756	0.608	0.352	0.327	0.537	1.016	0.773	0.747	1.217	0.856	1.179	1.272	0.879	0.602	1.426	0.429
Programmed cell death 6-interacting protein	Q9WU78	Pdcd6ip	96	0.508	1.005	0.654	0.748	0.57	0.889	0.685	1.297	1.104	0.609	0.752	1.469	1.1	0.942	0.837	1.106	1.366	1.628	2.194	0.687	0.955	0.971	0.659	1.205	0.66	1.04	0.973	0.814	0.528	0.937	0.667	0.882	0.321	0.48	0.812	1.932	1.116	0.768	1.5	1.045	1.163	1.107	1.05	0.709	1.869	0.449
Programmed cell death protein 5	P56812	Pdcd5	14.3	0.643	1.276	0.66	1.149	0.927	1.09	0.886	1.012	1.47	0.649	0.945	1.348	0.941	1.092	0.819	1.136	1.373	1.431	1.39	0.6	0.869	0.865	0.543	1.534	0.63	1.043	0.749	0.817	0.63	0.643	0.716	0.87	0.421	0.419	0.588	2.036	1.068	0.633	1.607	1.103	0.918	1.045	1.249	0.721	2.111	0.506
Progranulin	P28798	Grn	63.4	1.258	0.643	0.773	0.961	0.905	1.019	0.939	1.122	0.907	0.919	0.783	0.802	1.02	0.95	0.915	0.975	0.813	0.853	0.802	1.184	0.994	1.076	1.245	0.879	1.343	1.263	0.942	0.926	1.061	1.223	1.019	1.247	1.107	1.893	0.98	0.69	1.03	0.941	1.06	1.092	0.771	0.853	0.991	0.983	0.737	0.988
Prolow-density lipoprotein receptor-related protein 1	Q91ZX7	Lrp1	504.4	1.074	0.757	0.991	1.124	1.083	0.998	1.214	1.011	0.935	1.094	0.935	0.919	0.997	1.167	1.032	1.017	0.905	0.827	0.882	0.959	1.127	1.253	1.043	0.906	1.153	0.883	1.14	1.115	1.154	1.008	0.834	0.961	1.117	0.827	1.288	0.763	1.051	0.646	0.803	0.919	0.723	1.016	0.95	0.899	0.822	1.262
Properdin	P11680	Cfp	50.3	0.925	0.581	0.872	0.75	1.102	0.855	0.956	0.902	1.21	0.87	0.949	0.721	0.922	0.929	1.019	0.887	0.774	0.742	0.93	1.027	1.112	1.115	1.107	0.748	0.737	1.437	1.21	0.951	1.242	1.052	0.993	0.864	1.002	1.479	1.439	0.698	1.192	0.638	0.899	0.712	1.062	0.917	1.097	1.753	0.866	1.353
Proprotein convertase subtilisin/kexin type 9	Q80W65	Pcsk9	74.8	1.203	0.57	1.012	0.989	0.719	0.851	1.079	1.153	0.861	1.131	1.066	0.712	1.001	0.738	0.608	1.227	0.8	0.806	0.589	1.17	0.796	1.112	0.895	0.803	0.909	1.191	0.722	1.094	0.461	1.041	0.962	1.068	0.625	1.286	0.994	0.884	1.316	1.437	0.896	1.024	1.023	0.999	1.021	0.805	0.763	1.029
Prosaposin	Q61207	Psap	61.4	0.821	0.926	1.256	0.899	1.019	0.694	1.21	0.903	1.056	0.935	0.793	0.678	0.82	0.911	1.133	0.785	0.671	0.688	0.945	1.236	1.125	1.033	1.091	1.001	0.925	1.263	0.956	0.944	0.936	1.384	1.141	0.984	1.256	1.311	1.077	0.639	1.407	1.355	1.181	1.299	1.293	0.885	1.035	1.211	0.752	1.122
Prostaglandin E synthase 3	Q9R0Q7	Ptges3	18.7	0.578	0.952	0.54	1.018	0.846	0.95	0.742	1.117	1.493	0.593	0.711	1.477	1.043	0.936	0.792	1.098	1.32	1.512	1.567	0.511	0.859	0.804	0.612	1.343	0.644	0.995	0.923	0.81	0.642	0.644	0.798	0.922	0.398	0.375	0.621	2.001	1.071	0.682	1.593	1.005	0.99	1.109	1.264	0.747	2.031	0.423
Proteasome subunit alpha type-1	Q9R1P4	Psma1	29.5	0.743	0.944	0.815	1.039	0.985	0.904	0.959	0.923	1.162	0.631	0.784	1.115	0.974	1.012	0.864	0.901	1.092	0.987	1.438	1.315	1.128	1.025	0.75	0.923	0.851	1.017	1.184	0.967	0.989	0.948	0.831	0.733	0.557	1.146	0.924	1.149	1.273	1.078	1.282	1.076	1.475	1.102	1.273	1.107	1.317	0.921
Proteasome subunit alpha type-2	P49722	Psma2	25.9	0.822	1.161	1.114	1.11	0.996	0.986	0.963	1.044	1.134	0.732	0.841	1.25	1.114	1.088	1.008	0.955	1.352	1.281	1.089	0.95	0.958	0.929	0.722	1.007	0.841	0.963	1.042	1.039	0.814	1.148	0.904	0.82	0.785	1.123	0.954	1.145	1.279	1.046	1.318	1.082	1.594	1.221	1.294	1.216	1.339	0.839
Proteasome subunit alpha type-3	O70435	Psma3	28.4	0.617	0.975	1.049	0.921	0.977	0.835	0.818	0.894	0.997	0.717	0.77	1.064	0.96	1.059	0.988	0.939	1.099	0.969	1.355	1.336	1.133	0.994	0.766	1.033	0.848	1.012	1.18	1.074	0.942	1.093	0.885	0.735	0.859	1.22	1.02	1.155	1.268	1.096	1.336	1.095	1.512	1.141	1.263	1.199	1.249	0.766
Proteasome subunit alpha type-4	Q9R1P0	Psma4	29.5	0.692	0.838	0.835	0.983	1.062	0.886	0.909	0.919	1.138	0.622	0.745	1.11	0.941	1.022	1.006	0.919	1.134	1.078	1.334	1.202	1.087	0.904	0.659	0.92	0.785	0.988	1.023	1.076	0.95	1.056	0.907	0.714	0.629	1.265	0.909	1.248	1.312	1.125	1.38	1.023	1.546	1.119	1.322	1.189	1.226	0.937
Proteasome subunit alpha type-5	Q9Z2U1	Psma5	26.4	0.859	1.245	1.355	1.031	0.973	0.862	0.935	0.91	1.102	0.632	0.77	1.06	0.93	1.006	0.959	0.903	1.109	1.002	1.368	1.215	1.108	0.986	0.762	0.988	0.841	1.031	1.143	0.923	0.833	0.951	0.833	0.693	0.551	1.031	0.868	1.163	1.226	1.029	1.274	1.012	1.474	1.093	1.193	1.104	1.269	0.882
Proteasome subunit alpha type-6	Q9QUM9	Psma6	27.4	0.725	0.865	0.794	1.028	0.997	0.879	1.002	0.987	1.193	0.649	0.753	1.102	0.947	1.042	0.899	0.902	1.098	1.033	1.121	1.161	0.964	0.913	0.722	0.918	0.82	0.924	1.114	0.896	0.864	0.926	0.843	0.772	0.654	1.15	0.903	1.155	1.196	0.998	1.261	1.039	1.436	1.064	1.205	1.156	1.27	0.889
Proteasome subunit alpha type-7	Q9Z2U0	Psma7	27.8	0.798	0.927	0.842	1.066	0.88	0.854	0.905	0.994	1.186	0.645	0.785	1.167	0.987	1.019	0.882	0.979	1.249	1.106	1.261	1.142	1.073	0.995	0.743	1.07	0.825	0.956	1.165	1.056	0.963	0.98	0.835	0.785	0.596	1.14	0.906	1.256	1.205	0.9	1.315	1.078	1.311	1.089	1.197	1.106	1.379	0.945
Proteasome subunit beta type-1	O09061	Psmb1	26.4	0.847	0.848	0.739	1.089	1.059	1.024	0.964	1.052	1.292	0.662	0.749	1.022	0.931	0.965	0.892	0.895	1.062	0.914	1.264	1.2	1.032	0.908	0.72	1.041	0.782	0.951	0.995	0.89	0.724	0.95	0.821	0.846	0.638	1.205	0.95	1.206	1.139	1.027	1.25	1.106	1.53	1.12	1.217	1.049	1.207	0.872
Proteasome subunit beta type-10	O35955	Psmb10	29	0.614	0.672	1.015	0.819	0.628	0.616	0.77	0.733	1.424	0.688	0.884	0.994	1.063	1.343	1.026	0.99	1.086	1.103	1.389	1.083	1.284	0.916	1.012	1.011	0.855	1.179	1.136	1.203	1.1	1.236	0.883	0.736	0.611	1.098	1.27	0.745	1.193	0.85	0.906	0.719	0.95	0.864	0.836	1.316	0.967	1.316
Proteasome subunit beta type-2	Q9R1P3	Psmb2	22.9	0.707	0.927	0.778	0.961	0.923	0.907	0.967	0.92	1.109	0.642	0.782	1.089	0.95	0.985	0.894	0.961	1.184	1.072	1.387	1.197	1.096	0.968	0.714	1.004	0.824	1.031	1.107	0.965	0.966	0.993	0.866	0.733	0.627	1.162	0.931	1.262	1.194	0.962	1.266	1.016	1.369	1.01	1.156	1.137	1.382	0.934
Proteasome subunit beta type-3	Q9R1P1	Psmb3	22.9	0.74	0.992	1.03	0.976	0.933	0.856	0.946	1.018	1.125	0.642	0.678	1.01	0.918	1.012	0.909	0.868	1.098	0.916	1.23	1.047	0.962	0.849	0.646	0.894	0.86	0.937	1.109	0.955	0.695	0.93	0.783	0.692	0.581	1.137	0.915	1.018	1.217	1.027	1.4	1.109	1.555	1.163	1.161	1.168	1.169	0.991
Proteasome subunit beta type-4	P99026	Psmb4	29.1	0.763	0.768	0.627	0.979	1.032	0.878	0.932	0.898	1.111	0.673	0.729	1.07	0.912	1.022	0.942	0.913	1.118	0.985	1.378	1.263	1.173	0.983	0.661	0.926	0.787	1.05	1.115	1.008	0.95	1.058	1.023	0.753	0.689	1.206	0.935	1.084	1.223	1.061	1.202	0.962	1.409	1.037	1.244	1.078	1.104	0.959
Proteasome subunit beta type-5	O55234	Psmb5	28.5	0.929	1.13	0.811	1.062	1.093	0.92	0.879	1.149	0.936	0.591	0.686	1.256	0.831	0.8	0.822	0.906	1.202	1.136	1.466	1.015	1.235	1.054	0.69	1.08	0.882	1.071	1.168	0.925	0.892	0.693	0.7	0.72	0.532	0.955	0.801	1.328	1.475	0.952	1.771	0.962	1.64	1.115	1.544	1.336	1.631	0.73
Proteasome subunit beta type-6	Q60692	Psmb6	25.4	0.769	1.123	0.883	0.967	1.033	1.019	0.859	1.024	0.848	0.618	0.813	1.052	0.864	0.814	0.77	0.869	1.103	0.873	1.494	1.095	1.074	1.073	0.693	0.93	0.768	0.9	1.269	1.081	1.097	1.049	0.978	0.876	0.527	1.358	0.918	1.521	1.215	0.925	1.221	1.143	1.644	1.256	1.338	0.958	1.466	0.673
Proteasome subunit beta type-7	P70195	Psmb7	29.9	0.918	0.947	0.736	1.086	1.122	0.907	0.876	1.029	1.091	0.708	0.845	1.126	0.92	0.974	1.123	0.969	1.212	0.807	1.378	1.238	1.147	0.791	0.662	0.891	0.67	0.919	0.889	0.891	0.371	0.83	0.73	0.656	0.288	1.034	0.617	1.357	1.054	0.936	1.273	0.892	1.444	1.04	1.206	0.989	1.109	0.934
Proteasome subunit beta type-9	P28076	Psmb9	23.4	0.73	0.712	0.877	1.037	0.843	0.741	0.864	0.745	1.365	0.713	0.876	1.013	1.137	1.322	0.933	1.034	1.109	1.294	1.089	1.53	1.025	0.918	0.8	1.2	0.81	1.236	1.03	0.951	0.917	1.06	0.857	0.674	0.688	1.075	0.928	0.959	1.227	1.047	1.309	0.88	1.165	0.999	0.961	1.343	0.983	1.202
Protein AMBP	Q07456	Ambp	39	0.89	0.496	0.863	0.93	0.805	1.057	0.771	1.127	0.865	1.041	1.309	1.058	1.278	0.915	0.882	0.802	1.021	0.835	0.647	1.024	0.966	1.183	1.078	0.779	1.323	1.044	0.908	1.332	0.912	1.473	1.312	0.968	1.545	1.69	1.07	0.536	1	1.589	0.802	1.154	1.547	1.173	0.939	1.082	0.714	1.154
Protein argonaute-2	Q8CJG0	Ago2	97.2	0.955	1.116	0.6	1.005	0.855	1.298	0.912	1.181	0.9	0.479	0.604	1.521	1.002	0.824	0.758	0.866	1.311	1.522	1.343	0.468	0.676	0.817	0.437	1.4	0.585	0.933	0.83	0.925	0.608	0.814	0.9	0.907	0.433	0.436	0.671	2.016	1.195	0.775	1.67	1.018	1.069	1.175	1.333	0.919	2.235	0.447
Protein CTLA-2-alpha	P12399	Ctla2a	15.9	0.925	0.577	1.247	0.374	1.03	1.061	0.903	2.149	0.429	0.499	0.633	1.284	0.86	0.967	0.556	0.919	0.941	1.024	2.001	0.85	0.636	2.407	0.503	1.388	1.415	1.563	1.21	0.771	0.395	0.437	0.569	0.655	0.216	0.39	0.801	0.957	0.515	0.321	1.596	1.86	0.413	1.105	0.962	0.664	1.074	0.531
Protein disulfide-isomerase	P09103	P4hb	57	0.703	1.477	0.835	0.812	0.615	1.041	0.717	1.327	0.874	0.707	0.737	1.267	1.279	0.796	0.711	0.87	1.287	1.664	1.78	0.928	0.895	0.902	0.649	0.851	0.884	0.858	1.023	0.736	0.694	0.8	0.709	0.699	0.737	0.884	0.957	1.383	0.988	0.899	0.892	1.029	1.21	1.14	0.883	0.885	0.918	0.745
Protein disulfide-isomerase A3	P27773	Pdia3	56.6	0.619	2.064	0.752	0.657	0.499	1.17	0.498	1.523	0.837	0.529	0.524	1.509	1.378	0.598	0.552	0.702	1.477	2.054	2.236	0.618	0.611	0.846	0.468	0.658	0.729	0.679	0.919	0.504	0.674	0.56	0.735	0.596	0.518	0.618	0.729	1.665	0.672	0.641	0.881	0.763	0.88	0.988	0.627	0.632	0.974	0.513
Protein kinase C and casein kinase substrate in neurons protein 2	Q9WVE8	Pacsin2	55.8	0.76	1.257	0.673	0.885	0.741	1.115	0.725	1.168	1.427	0.655	0.895	1.352	0.993	0.914	0.814	1.207	1.305	1.631	1.826	0.528	0.679	1.005	0.521	1.219	0.713	0.893	1.03	0.973	0.816	0.743	0.908	0.892	0.582	0.542	0.694	1.808	1.002	0.584	1.344	0.928	0.846	0.942	0.969	0.706	1.821	0.461
Protein S100-A8	P27005	S100a8	10.3	0.228	0.25	0.121	0.141	0.138	0.914	0.084	0.564	0.215	0.285	0.29	0.73	0.684	0.23	0.213	0.318	0.345	0.625	0.567	0.313	0.147	0.352	0.204	0.351	0.528	0.216	0.196	0.073	0.097	0.129	0.205	0.119	0.121	0.054	0.076	0.132	0.209	2.284	0.416	1.599	8.094	0.567	0.891	0.251	0.328	0.138
Protein S100-A9	P31725	S100a9	13	0.239	0.297	0.143	0.144	0.142	0.93	0.078	0.575	0.221	0.293	0.33	0.915	0.776	0.202	0.16	0.334	0.355	0.542	0.662	0.331	0.148	0.349	0.199	0.377	0.544	0.205	0.175	0.103	0.119	0.138	0.216	0.127	0.131	0.05	0.088	0.162	0.257	2.576	0.467	1.58	8.918	0.605	0.745	0.33	0.446	0.166
Protein Z-dependent protease inhibitor	Q8R121	Serpina10	51.8	1.379	0.592	0.83	0.865	0.977	0.916	1.082	1.123	0.833	0.718	0.954	0.976	1.246	1.093	1.064	1.081	1.053	1.041	0.871	1.179	1.095	1.282	1.298	1.037	1.345	1.066	0.94	1.02	0.962	1.701	1.284	1.096	1.403	1.378	0.961	0.814	0.893	1.203	0.897	0.997	0.947	0.849	0.977	1.115	0.67	1.098
Protein-glutamine gamma-glutamyltransferase 2	P21981	Tgm2	77	0.406	0.665	0.593	0.91	0.608	1.084	0.807	0.967	1.612	0.402	0.587	1.321	0.884	0.662	0.455	0.649	0.984	1.406	1.481	0.655	0.569	0.97	0.508	1.409	0.763	0.804	1.109	1.083	0.524	0.947	1.086	1.029	0.458	0.511	0.862	1.463	1.133	0.797	1.551	0.878	0.853	1.11	1.161	0.925	2.087	0.596
Proteoglycan 4	Q9JM99	Prg4	115.9	1.471	0.481	0.797	0.766	0.664	1.049	0.898	1.414	0.723	1.054	0.805	1.219	2.039	0.971	0.739	0.997	0.951	0.683	0.683	0.995	0.771	1.153	1.125	0.762	1.93	1.159	0.702	1.199	0.622	1.789	1.619	0.921	1.777	2.019	0.956	0.521	0.86	2.418	0.875	1.36	1.732	0.84	0.858	0.982	0.643	0.933
Prothrombin	P19221	F2	70.2	1.096	0.874	1.12	1.161	1.063	0.922	1.222	0.817	1.077	1.027	0.974	0.896	0.969	1.061	1.04	1.05	0.997	0.864	0.817	1.267	1.146	0.928	1.096	0.956	0.898	1.112	0.99	1.058	1.146	1.103	0.96	1.094	0.952	1.04	1.218	0.702	1.113	0.738	0.903	0.822	0.697	1.047	1.071	1.123	0.827	1.206
Purine nucleoside phosphorylase	P23492	Pnp	32.3	0.813	1.235	0.584	0.933	0.936	1.13	0.897	1.133	1.596	0.585	0.842	1.291	0.992	1.059	0.931	1.043	1.254	1.612	1.66	0.534	0.879	0.928	0.592	1.448	0.675	1.042	0.868	0.696	0.705	0.746	0.893	0.914	0.454	0.427	0.691	2.094	1.114	0.745	1.929	1.125	1.16	1.061	1.289	0.923	2.11	0.444
Puromycin-sensitive aminopeptidase	Q11011	Npepps	103.3	0.79	1.081	0.738	0.897	0.747	1.247	0.756	1.412	1.17	0.528	0.662	1.05	0.819	0.696	0.671	0.954	1.106	1.32	1.867	0.579	0.881	0.944	0.578	0.998	0.964	0.774	1.122	0.626	0.614	0.59	0.597	0.652	0.426	0.462	0.564	1.523	0.859	0.91	1.492	1.073	1.307	1.027	1.012	0.801	1.64	0.428
Pyrethroid hydrolase Ces2e	Q8BK48	Ces2e	62.3	1.252	0.995	1.146	0.849	1.221	1.135	1.262	0.938	1.048	0.99	0.986	0.618	0.787	0.667	0.928	0.707	0.737	0.779	0.923	1.12	1.304	1.033	1.061	1.015	1.176	1.075	0.923	0.95	1.196	0.812	1.031	1.184	0.998	0.835	1.047	0.952	0.948	1.015	0.905	0.917	1.053	0.782	0.943	0.936	0.664	1.299
Pyridoxine-5'-phosphate oxidase	Q91XF0	Pnpo	30.1	0.753	1.562	0.722	1.504	0.845	0.937	0.713	0.676	1.601	0.539	1.137	1.682	1.151	1.038	0.969	0.923	1.393	1.612	1.217	0.517	0.769	0.938	0.432	1.451	0.526	0.914	0.82	0.979	0.849	0.616	0.865	0.709	0.339	0.267	0.525	1.866	1.071	0.656	1.385	0.914	0.815	1.03	1.424	0.937	2.414	0.357
Pyruvate kinase PKLR	P53657	Pklr	62.3	0.595	1.236	0.669	1.029	0.942	1.116	0.906	1.006	1.48	0.55	0.712	1.361	0.942	0.956	0.713	0.999	1.35	1.456	1.171	0.521	0.697	0.986	0.629	1.378	0.749	0.814	0.803	0.894	0.736	0.688	0.8	0.906	0.379	0.343	0.607	2.151	0.928	0.83	1.485	1.138	1.199	1.05	1.084	0.725	1.877	0.394
Pyruvate kinase PKM	P52480	Pkm	57.8	0.647	0.972	0.932	0.81	0.708	1.314	0.728	1.294	1	0.773	0.84	1.188	1.084	0.927	0.936	1.331	1.152	1.208	2.316	0.88	0.974	1.061	0.747	0.732	1.183	0.754	1.593	0.769	0.822	0.812	0.703	0.691	0.616	1.025	0.877	1.053	0.932	1.005	1.268	1.023	1.351	1.048	0.83	0.81	0.923	0.817
Rab GDP dissociation inhibitor alpha	P50396	Gdi1	50.5	0.783	0.991	0.569	0.937	0.743	1.054	0.751	1.406	1.373	0.573	0.619	1.369	1.05	0.887	0.767	1.027	1.255	1.406	1.579	0.658	0.833	0.909	0.595	1.143	0.712	0.841	1.062	0.805	0.646	0.73	0.759	0.831	0.431	0.551	0.653	1.542	0.946	0.618	1.395	0.935	0.882	1.108	0.931	0.837	1.812	0.567
Rab GDP dissociation inhibitor beta	Q61598	Gdi2	50.5	0.736	1.073	0.608	0.964	0.85	1.119	0.856	1.233	1.35	0.616	0.755	1.303	1.021	0.955	0.784	1.004	1.191	1.456	1.721	0.589	0.797	0.92	0.595	1.254	0.667	0.926	0.959	0.887	0.729	0.737	0.843	0.815	0.436	0.408	0.624	1.831	1.052	0.727	1.602	1.016	0.996	1.116	1.155	0.784	1.937	0.445
Radixin	P26043	Rdx	68.5	0.93	1.235	0.742	0.896	0.77	1.216	0.749	1.263	1.255	0.482	0.566	1.173	0.852	0.756	0.659	0.947	1.213	1.187	1.828	0.645	0.902	1.169	0.658	1.167	0.757	0.783	1.118	0.777	0.765	0.669	0.547	0.914	0.345	0.365	0.613	1.996	0.921	0.758	1.337	0.895	1.004	0.948	0.955	0.82	1.526	0.423
Ran-specific GTPase-activating protein	P34022	Ranbp1	23.6	0.725	1.089	0.555	1.101	0.9	1.014	0.915	1.017	1.567	0.54	0.697	1.344	0.92	0.97	0.718	0.93	1.26	1.319	1.17	0.486	0.691	0.85	0.571	1.378	0.655	0.962	0.876	0.763	0.732	0.632	0.752	0.875	0.317	0.29	0.543	1.776	1.11	0.677	1.693	1.069	0.956	1.06	1.282	0.9	2.244	0.385
Ras-related protein Rap-1b	Q99JI6	Rap1b	20.8	0.399	5.162	0.593	0.798	0.563	1.168	0.619	1.678	0.715	0.567	0.671	1.336	1.105	0.741	0.654	0.935	1.359	1.479	2.009	0.842	0.526	0.948	0.452	1.231	0.897	0.639	0.854	0.568	0.432	0.428	0.749	0.356	0.551	0.573	0.672	0.925	0.577	0.676	0.545	0.965	0.781	1.37	1.159	0.621	1.136	0.686
Resistin-like gamma	Q8K426	Retnlg	12.5	0.755	0.628	0.514	1.069	0.485	0.552	0.631	0.477	0.757	0.282	0.747	1.969	0.827	0.903	0.506	0.748	0.902	0.648	0.087	2.701	0.349	0.589	0.577	1.023	1.008	0.567	0.745	0.763	0.639	1.667	0.816	0.521	1.182	0.511	0.64	0.389	0.694	2.289	0.887	1.894	3.342	0.824	0.619	1.027	0.467	1.754
Retinal dehydrogenase 1	P24549	Aldh1a1	54.4	0.741	1.122	0.62	1.172	0.945	1.086	0.972	1.294	1.504	0.581	0.758	1.613	1.045	1.065	0.772	1.022	1.405	1.46	1.696	0.512	0.73	0.849	0.512	1.446	0.611	0.98	0.825	0.93	0.65	0.716	0.822	0.926	0.345	0.346	0.62	1.938	1.158	0.693	1.701	1.061	0.975	1.176	1.027	0.806	2.089	0.422
Retinol-binding protein 4	Q00724	Rbp4	23.2	0.773	0.884	1.433	1.113	1.248	0.867	1.418	0.688	1.048	1.111	1.483	0.818	0.72	1.233	1.196	0.921	0.84	0.802	1.226	1.531	1.346	0.954	1.171	0.994	0.716	0.958	1.12	0.894	1.254	0.954	0.958	1.443	0.71	1.184	1.393	0.686	1.173	0.643	0.989	1.12	0.885	1.023	1.115	1.258	0.875	1.544
Rho GDP-dissociation inhibitor 1	Q99PT1	Arhgdia	23.4	0.687	1.122	0.586	0.98	0.764	0.996	0.736	1.379	1.436	0.581	0.805	1.316	1.001	0.976	0.673	1.029	1.462	1.523	2.028	0.515	0.746	0.94	0.528	1.301	0.63	0.877	0.908	0.961	0.689	0.733	0.899	0.913	0.441	0.39	0.551	2.153	1.116	0.778	1.712	1.116	1.12	1.176	1.224	0.837	2.272	0.39
Rho GDP-dissociation inhibitor 2	Q61599	Arhgdib	22.8	0.357	0.523	0.324	0.464	0.469	1.197	0.406	2.017	0.575	0.396	0.53	1.741	1.297	0.535	0.483	0.696	1.243	1.481	2.723	0.374	0.642	0.756	0.413	0.678	0.649	0.569	0.796	0.365	0.461	0.428	0.526	0.461	0.372	0.278	0.487	0.736	0.617	1.101	0.936	1.028	2.904	1.193	0.646	0.506	1.072	0.338
Ribonuclease 4	Q9JJH1	Rnase4	17	0.576	0.52	0.979	0.862	0.89	1.038	0.905	1.043	0.769	1.147	0.714	0.899	0.954	1.184	1.109	0.891	0.622	0.589	0.993	1.211	1.375	0.966	1.943	0.806	1.32	1.045	1.37	0.893	1.21	2.377	1.347	1.276	1.672	1.602	1.117	0.478	1.127	1.125	0.883	0.954	1.132	0.814	0.835	1.027	0.635	0.935
Ribonuclease inhibitor	Q91VI7	Rnh1	49.8	0.585	0.804	0.547	0.953	0.719	1.208	0.662	1.443	1.282	0.654	0.719	1.138	0.867	0.88	0.816	1.03	0.993	1.115	2.454	0.686	1.013	1.045	0.707	0.978	1.003	0.762	1.263	0.673	0.832	0.66	0.701	0.647	0.459	0.476	0.538	1.326	0.879	0.727	1.168	0.911	1.082	1.017	0.91	0.806	1.616	0.503
Ribose-phosphate pyrophosphokinase 1	Q9D7G0	Prps1	34.8	0.769	1.366	0.777	0.997	0.981	0.868	1.032	0.955	1.586	0.532	0.729	1.432	1.027	0.919	0.651	0.899	1.158	1.524	0.939	0.656	0.696	0.759	0.604	1.122	0.634	0.728	0.84	1.086	0.787	0.621	0.813	0.925	0.47	0.593	0.554	2.184	0.97	0.755	1.348	0.937	0.933	1.03	1.175	0.731	1.848	0.518
Scavenger receptor cysteine-rich type 1 protein M130	Q2VLH6	Cd163	120.8	0.937	0.714	0.939	0.749	0.924	1.035	0.902	0.8	0.724	0.947	1.036	1.034	1.221	1.342	1.301	1.137	0.952	0.911	0.942	1.386	1.048	1.367	1.158	0.76	0.938	1.095	1.168	1.136	0.91	0.988	0.904	0.952	0.994	1.238	0.842	0.737	1.273	1.011	0.937	0.875	0.686	1.035	0.886	0.866	0.712	1
SEC14-like protein 2	Q99J08	Sec14l2	46.3	0.49	0.846	0.488	0.98	0.829	0.96	0.83	0.97	1.474	0.589	0.737	1.436	1.027	1.027	0.795	0.962	1.253	1.451	1.197	0.516	0.888	0.94	0.679	1.498	0.616	0.981	0.87	0.912	0.716	0.797	0.96	0.948	0.522	0.531	0.711	1.95	1.018	0.757	1.643	1.07	0.958	1.093	1.387	0.756	2.273	0.401
Secernin-3	Q3TMH2	Scrn3	47.6	0.94	1.24	0.611	1.198	0.826	0.935	0.745	1.075	1.5	0.622	0.784	1.336	0.993	1.069	0.849	1.086	1.313	1.312	1.216	0.504	0.769	0.905	0.55	1.571	0.531	0.96	0.703	0.869	0.629	0.703	0.827	0.812	0.401	0.341	0.531	1.951	1.11	0.669	1.708	1.098	0.841	1.127	1.187	0.773	2.076	0.52
Secreted phosphoprotein 24	Q8K1I3	Spp2	23.1	0.468	0.879	1.175	0.935	1.125	0.765	1.22	0.867	0.83	1.172	1.275	1.259	1.115	1.364	1.036	1.289	1.062	0.952	0.845	1.077	1.054	1.08	1.175	1.216	0.783	1.096	1.035	0.975	1.19	1.319	1.038	1.004	0.994	0.871	1.029	0.699	0.936	0.653	0.969	0.824	0.617	0.97	1.109	1.117	0.861	1.081
Selenoprotein P	P70274	Selenop	42.7	1.062	0.83	1.231	1.142	1.123	0.98	0.706	0.95	1.012	0.942	0.93	0.943	1.016	0.946	1.258	0.823	0.643	0.472	0.568	1.11	1.26	1.121	1.218	1.012	1.001	1.14	1.264	1.313	1.17	1.469	1.032	1.106	0.724	1.171	1.014	0.655	1.354	0.616	0.934	1.029	0.4	1.014	1.237	1.36	0.816	1.186
Serine protease inhibitor A3C	P29621	Serpina3c	46.7	0.812	0.843	1.081	1.072	1.09	0.84	1.352	0.888	0.838	1.207	1.333	0.788	0.852	1.007	1.061	1.022	0.845	0.901	1.193	1.017	1.415	0.842	1.212	0.992	1.058	0.947	0.998	0.957	1.554	0.898	0.962	1.015	1.001	0.988	1.423	0.843	1.036	0.758	0.9	1.049	0.719	0.97	0.985	1.154	0.847	1.358
Serine protease inhibitor A3K	P07759	Serpina3k	46.9	1.435	0.884	1.166	0.477	1.351	1.182	0.765	1.098	0.3	1.611	2.794	0.529	0.581	0.649	1.86	0.595	0.548	1.004	1.131	1.174	0.618	0.875	1.296	0.576	0.962	0.935	0.418	0.692	0.855	0.343	0.78	1.69	0.876	2.319	0.793	1.097	0.452	2.212	0.929	2.029	1.97	0.478	0.435	0.548	0.248	0.48
Serine protease inhibitor A3M	Q03734	Serpina3m	47	1.741	0.54	1.479	0.744	0.681	1.283	1.209	1.368	0.66	0.568	0.447	0.358	0.539	0.299	0.246	0.235	0.562	0.593	1.356	1.602	1.034	1.145	1.731	1.089	1.554	1.371	0.72	1.202	0.989	1.053	1.44	1.623	1.383	3.053	1.22	0.438	0.96	2.351	1.259	1.584	2.087	0.783	0.872	0.962	0.573	0.916
Serine protease inhibitor A3N	Q91WP6	Serpina3n	46.7	1.191	0.822	1.116	1.031	0.956	1.011	1.032	1.097	0.871	1.074	0.981	0.89	1.156	1.03	1.046	0.918	0.942	0.881	0.916	1.095	1.082	0.933	1.288	0.908	1.409	0.989	0.879	1.096	1.072	1.09	1.067	1.009	1.304	1.384	1.131	0.664	0.967	1.175	0.889	1.076	1.091	0.951	0.926	1.009	0.728	1.101
Serine/threonine-protein phosphatase 2A 65 kDa regulatory subunit A alpha isoform	Q76MZ3	Ppp2r1a	65.3	0.844	1.18	0.762	0.975	0.899	1.222	0.812	1.196	1.386	0.707	0.865	1.416	1.033	0.988	0.773	1.136	1.271	1.534	2.21	0.719	0.963	1.414	0.746	1.605	1.038	0.922	1.298	0.763	0.752	0.579	0.624	0.951	0.456	0.473	0.518	2.002	0.945	0.698	1.362	0.917	0.877	0.962	0.98	0.791	1.743	0.413
Serine/threonine-protein phosphatase 2A activator	P58389	Ptpa	36.7	0.672	1.081	0.465	1.152	0.888	0.886	0.929	0.982	1.623	0.613	0.73	1.339	1.067	1.001	0.746	1.008	1.402	1.398	1.205	0.523	0.737	0.81	0.518	1.465	0.543	0.884	0.677	1.039	0.71	0.674	0.888	0.854	0.374	0.309	0.6	1.89	1.101	0.638	1.565	1.048	0.946	1.176	1.161	0.754	2.409	0.415
Serotransferrin	Q921I1	Tf	76.7	0.577	34.662	0.581	3.024	0.494	0.579	0.471	0.528	0.622	0.237	0.352	0.541	0.47	0.261	0.246	0.341	0.429	0.43	0.341	0.219	0.245	0.31	0.181	0.377	0.229	0.485	0.258	0.309	0.224	0.25	0.239	0.272	0.198	0.224	0.299	0.359	0.248	0.271	0.239	0.315	0.331	0.514	0.329	0.242	0.454	0.282
Serpin A11	Q8CIE0	Serpina11	47.2	1.004	0.608	0.9	0.803	0.815	0.944	0.873	0.975	0.672	1.046	0.878	0.586	0.673	0.667	1.122	0.74	0.753	0.798	1.097	1.217	0.934	1.03	1.02	0.733	1.061	1.156	0.834	1.092	0.853	0.889	0.876	1.379	1.022	1.571	1.045	0.556	0.991	1.28	0.986	1.376	1.304	0.786	0.711	0.788	0.68	0.833
Serum amyloid A-1 protein	P05366	Saa1	13.8	4.182	0.109	0.367	0.175	0.227	0.386	0.194	2.943	0.168	0.584	0.532	1.015	3.316	0.452	0.346	0.426	0.599	0.397	0.171	0.349	0.236	0.368	1.04	0.256	6.544	0.306	0.335	0.306	0.285	0.869	1.146	0.496	7.514	6.129	0.556	0.433	0.245	4.162	0.434	0.651	1.314	0.41	0.504	0.441	0.21	0.229
Serum amyloid A-4 protein	P31532	Saa4	15.1	1.125	0.556	0.919	0.761	0.851	0.789	1.071	1.252	0.707	1.353	0.95	0.98	1.391	1.03	0.94	0.946	0.944	0.908	0.836	1.155	1.168	1.273	1.315	0.976	1.815	1.087	0.802	0.831	0.938	1.555	1.204	0.966	2.388	1.657	1.13	0.669	0.757	0.785	0.792	0.732	0.375	0.778	0.845	1.047	0.497	1.057
Serum amyloid P-component	P12246	Apcs	26.2	1.355	0.559	1.041	0.949	0.663	1.098	0.822	1.715	0.729	1.13	0.696	0.966	1.222	0.785	0.811	0.941	1.26	0.784	0.537	1.11	0.693	1.138	1.199	0.793	1.524	1.04	0.651	1.34	0.789	1.674	1.275	1.051	1.748	1.513	0.917	0.511	0.807	1.707	0.762	1.34	1.363	1.12	0.605	0.833	0.547	0.845
Serum paraoxonase/arylesterase 1	P52430	Pon1	39.5	0.857	0.562	1.154	0.932	1.426	0.641	1.356	0.877	0.849	1.114	1.271	0.79	0.797	1.192	1.167	1.057	0.949	0.988	0.989	1.721	1.338	1.16	1.41	1.078	0.983	1.153	1.27	0.957	1.153	1.299	0.9	1.285	1.149	1.216	1.357	0.848	1.244	0.53	0.977	0.811	0.43	0.957	0.91	1.021	0.666	1.101
S-formylglutathione hydrolase	Q9R0P3	Esd	31.3	0.699	0.934	0.551	1.041	0.883	1.044	0.916	1.18	1.521	0.666	0.699	1.46	1.085	1.091	0.825	1.034	1.38	1.577	1.465	0.508	0.813	0.851	0.576	1.276	0.598	0.936	0.885	0.836	0.741	0.733	0.881	0.865	0.472	0.432	0.674	1.727	1.175	0.714	1.746	1.019	0.931	1.261	1.261	0.812	2.063	0.472
Sialic acid synthase	Q99J77	Nans	40	0.707	1.005	0.581	1.001	0.808	1.033	0.92	1.295	1.51	0.592	0.676	1.263	1.015	0.893	0.699	0.881	1.292	1.378	1.344	0.521	0.748	0.799	0.549	1.048	0.821	0.843	0.769	0.674	0.722	0.641	0.725	0.653	0.257	0.242	0.536	1.842	0.988	0.714	1.448	1.026	1.063	1.216	1.102	0.732	1.942	0.584
Sorbitol dehydrogenase	Q64442	Sord	38.2	0.622	0.707	0.564	0.898	0.976	0.799	1.111	1.19	1.268	0.754	0.691	1.169	0.939	1.074	1.076	0.936	1.102	0.969	1.981	0.994	1.43	0.795	0.704	1.188	0.693	0.919	1.007	0.774	0.891	0.91	0.892	0.821	0.525	0.764	1.23	1.085	1.241	0.666	1.349	0.778	0.915	1.065	1.183	1.096	1.298	0.773
Sorcin	Q6P069	Sri	21.6	0.22	0.788	0.49	1.159	0.972	0.89	0.905	1.004	1.325	0.695	0.947	1.525	1.237	1.396	0.997	1.217	1.674	1.208	1.335	0.638	0.902	0.833	0.626	1.519	0.613	1.037	0.813	0.962	0.431	0.705	1.001	0.926	0.299	0.452	0.53	1.753	1.048	0.73	1.411	1.136	1.075	1.215	0.966	0.771	1.808	0.506
SPARC-like protein 1	P70663	Sparcl1	72.2	0.652	0.827	0.938	1.197	1.049	0.952	1.077	0.79	0.949	1.034	1.162	0.971	0.965	1.081	0.852	1	0.968	0.73	0.825	1.267	1.122	1.166	0.892	0.853	0.851	1.08	1.145	0.856	1.059	0.874	1.038	0.879	0.69	1.28	1.375	0.699	0.98	0.856	0.744	1.156	1.181	1.069	0.986	1.04	0.893	1.384
Stathmin	P54227	Stmn1	17.3	0.68	1.156	0.656	1.236	0.805	1.187	0.808	1.293	1.458	0.47	0.592	1.914	1.001	0.938	0.695	0.978	1.385	1.586	1.61	0.455	0.589	0.861	0.483	1.168	0.582	0.804	0.915	0.805	0.56	0.496	0.608	0.788	0.303	0.329	0.526	1.699	0.846	0.499	1.167	1.093	0.842	0.818	0.806	0.623	1.536	0.307
Stress-induced-phosphoprotein 1	Q60864	Stip1	62.5	0.681	1.205	0.605	1.032	0.84	1.163	0.82	1.211	1.401	0.579	0.759	1.634	1.074	0.954	0.768	1.12	1.285	1.738	1.541	0.502	0.76	0.95	0.577	1.293	0.59	0.939	0.954	0.689	0.767	0.682	0.712	0.86	0.373	0.365	0.538	2.04	0.932	0.673	1.556	0.991	0.902	0.976	1.262	0.706	1.862	0.418
Sulfhydryl oxidase 1	Q8BND5	Qsox1	82.7	1.082	0.857	1.019	1.02	0.934	1.043	1.061	1.206	0.877	1.2	0.977	0.979	1.085	1.052	1.046	1.048	0.931	0.929	0.802	1.171	0.999	0.98	1.185	0.946	1.159	0.979	0.869	1.042	1.117	1.248	1.041	1.23	1.293	1.321	1.081	0.648	1.016	1.091	0.994	1.242	1.071	0.959	0.878	0.979	0.705	1.115
Superoxide dismutase [Cu-Zn]	P08228	Sod1	15.9	1.583	2.172	1.042	1.115	0.869	0.928	0.977	1.162	1.599	0.626	0.861	1.241	1.044	0.924	0.652	1.286	1.469	1.435	1.156	0.48	0.555	0.84	0.561	1.661	0.639	0.758	0.651	1.048	0.497	0.546	0.67	0.874	0.34	0.32	0.392	1.878	0.74	0.536	1.344	1.037	0.854	0.9	0.887	0.721	2.148	0.346
Suprabasin	Q8CIT9	Sbsn	72.3	0.42	0.748	1.011	0.948	0.935	0.977	0.931	1.138	0.722	0.809	0.684	0.622	0.755	0.745	1.053	0.841	0.751	0.765	1.198	1.429	1.386	1.141	1.381	0.972	1.291	0.85	1.263	1.121	0.95	1.197	0.793	1.2	0.803	0.838	0.922	1.141	1.35	0.801	0.954	1.672	0.669	1.393	0.93	0.895	0.709	1.021
Talin-1	P26039	Tln1	269.7	0.43	2.679	0.741	0.642	0.378	1.152	0.441	1.399	0.792	0.533	0.51	2.346	2.529	0.488	0.56	0.812	2.394	2.77	1.825	0.406	0.391	0.664	0.293	0.791	0.659	0.58	0.586	0.373	0.449	0.298	0.68	0.486	0.391	0.386	0.584	0.65	0.531	0.476	0.679	0.576	0.563	1.15	0.629	0.468	1.023	0.343
T-complex protein 1 subunit alpha	P11983	Tcp1	60.4	0.579	1.558	0.531	0.978	0.775	1.261	0.556	1.235	1.398	0.58	0.678	1.878	1.272	0.827	0.804	1.022	1.564	1.97	2.038	0.383	0.734	0.932	0.651	1.172	0.59	0.842	1.032	0.609	0.862	0.612	0.678	0.713	0.445	0.53	0.516	2.088	0.78	0.642	1.412	1.02	0.846	0.877	0.807	0.68	1.395	0.426
T-complex protein 1 subunit gamma	P80318	Cct3	60.6	0.847	2.295	0.789	1.314	0.968	1.248	0.46	1.625	1.419	0.592	0.703	1.893	1.31	0.87	0.759	0.974	1.594	2	2.78	0.359	0.757	1.634	0.657	1.411	0.464	0.884	0.96	0.584	0.878	0.344	0.595	0.635	0.334	0.345	0.487	2.935	0.873	0.758	1.832	1.239	1.03	0.875	0.619	0.833	2.381	0.293
T-complex protein 1 subunit theta	P42932	Cct8	59.5	0.89	1.576	0.686	0.997	0.84	1.275	0.479	1.272	1.178	0.558	0.648	1.733	1.155	0.812	0.76	0.952	1.417	1.695	2.093	0.338	0.689	1.047	0.519	1.014	0.429	0.726	0.895	0.719	0.844	0.56	0.625	0.756	0.534	0.513	0.588	2.286	0.692	0.819	1.126	1.011	0.866	0.935	0.845	0.709	1.521	0.488
Tenascin	Q80YX1	Tnc	231.7	1.016	0.728	1.082	1.09	1.052	1.226	0.975	0.981	0.989	0.876	0.834	0.793	0.751	0.873	0.889	0.719	0.846	0.761	1.02	0.998	1.207	1.44	1.12	0.903	0.996	0.929	1.131	1.322	1.448	0.942	0.903	0.922	0.719	1.923	1.125	0.661	1.112	0.775	0.746	1.329	1.149	0.977	0.825	0.897	0.775	0.967
Tetranectin	P43025	Clec3b	22.2	0.933	1.112	1.12	1.187	1.15	0.911	1.442	0.866	0.964	0.988	1.046	0.849	0.92	1.195	1.134	1.101	0.911	0.882	1.182	1.221	1.316	0.818	1.103	0.829	0.953	0.956	1.254	1.043	1.336	0.977	0.927	0.832	0.83	0.855	1.379	0.645	1.18	0.61	0.865	0.91	0.717	1.065	1.015	1.178	0.964	1.375
Thioredoxin	P10639	Txn	11.7	0.677	1.198	0.564	1.248	0.923	0.989	0.932	1.143	1.65	0.641	0.812	1.452	1.09	1.128	0.761	1.152	1.424	1.544	1.52	0.533	0.788	0.776	0.546	1.425	0.553	1.012	0.794	0.911	0.693	0.66	0.818	0.836	0.357	0.308	0.544	1.954	1.212	0.705	1.794	1.104	1.042	1.247	1.368	0.822	2.379	0.42
Thioredoxin reductase 2, mitochondrial	Q9JLT4	Txnrd2	56.6	0.813	1.161	0.71	1.271	0.882	1.02	0.804	0.98	1.493	0.554	0.726	1.255	0.949	0.958	0.775	0.971	1.266	1.249	1.087	0.426	0.678	0.825	0.491	1.335	0.595	0.925	0.738	0.853	0.698	0.66	0.844	0.91	0.376	0.416	0.544	1.936	0.959	0.598	1.5	1.087	0.948	1.064	1.109	0.773	2.015	0.381
Thioredoxin-like protein 1	Q8CDN6	Txnl1	32.2	0.771	1.252	0.634	1.268	0.786	0.967	0.841	1.097	1.595	0.564	0.731	1.606	1.085	1.075	0.703	1.072	1.565	1.529	1.434	0.388	0.702	0.894	0.412	1.345	0.598	0.947	0.792	1.13	0.774	0.586	0.832	0.922	0.328	0.276	0.596	2.08	1.114	0.542	1.503	0.998	0.841	1.133	1.026	0.815	2.331	0.42
Thrombospondin-1	P35441	Thbs1	129.6	0.905	0.62	1.437	0.332	1.403	1.037	0.995	2.075	0.376	0.55	0.565	1.383	0.933	1.167	0.582	1.187	0.996	1.146	2.226	0.814	0.47	2.886	0.339	1.524	1.774	1.505	1.285	0.55	0.572	0.347	0.539	0.321	0.227	0.262	0.659	1.159	0.39	0.272	1.423	1.833	0.255	0.972	0.792	0.518	0.884	0.659
Thrombospondin-4	Q9Z1T2	Thbs4	106.3	1.106	1.088	1.318	0.995	1.327	1.1	1.022	1.146	0.662	1.499	1.045	0.927	0.889	1.169	1.338	1.046	0.971	0.844	1.189	1.155	1.482	1.326	1.394	0.905	0.893	0.846	1.585	0.763	1.691	0.895	0.82	0.915	0.988	0.843	1.019	0.774	0.841	0.563	0.805	0.776	0.588	0.776	0.791	0.732	0.711	0.948
Thyroxine-binding globulin	P61939	Serpina7	47	1.129	0.77	1.149	1.622	0.792	0.784	1.101	1.384	0.933	1.045	0.632	1.262	1.378	0.98	0.834	0.85	1.379	0.69	0.837	0.601	1.118	0.948	0.747	0.602	1.298	0.75	1.243	1.375	1.344	1.079	1.191	0.712	1.664	1.149	1.644	0.36	1.687	1.207	0.756	1.025	1.493	1.349	1.034	1.224	0.897	1.486
Transaldolase	Q93092	Taldo1	37.4	0.747	0.94	0.574	0.953	0.78	1.191	0.793	1.55	1.225	0.571	0.692	1.197	0.957	0.888	0.715	0.917	1.114	1.167	2.059	0.8	0.859	0.903	0.701	1.117	0.883	0.797	1.022	0.791	0.769	0.72	0.78	0.752	0.561	0.65	0.665	1.497	0.983	1.016	1.478	1.134	1.522	1.146	1.023	0.739	1.534	0.514
Transcobalamin-2	O88968	Tcn2	47.6	0.756	0.781	1.25	0.98	1.079	1.032	0.921	0.995	0.884	1.21	0.937	0.876	0.884	1.059	1.099	1.047	0.763	0.931	0.988	0.99	1.094	0.991	1.208	0.923	0.961	1.266	0.989	0.824	1.148	1.131	1.057	1.211	1.101	1.036	1.071	0.742	1.126	0.909	1.083	0.939	0.792	1.06	1.002	1.069	0.75	1.33
Transferrin receptor protein 1	Q62351	Tfrc	85.7	0.54	0.623	0.913	1.394	0.883	0.731	1.159	0.704	1.006	0.934	1.067	1.189	0.891	1.277	0.892	1.206	1.12	0.848	1.097	0.849	1.024	0.99	1.051	1.097	1.007	1.031	1.223	1.293	1.43	0.748	0.798	0.807	1.008	1.123	1.374	0.957	1.149	0.77	0.724	0.883	0.642	1.166	0.962	1.397	1.197	1.607
Transforming growth factor-beta-induced protein ig-h3	P82198	Tgfbi	74.6	0.538	0.668	0.945	0.891	1.007	0.849	1.091	0.834	0.837	0.907	0.893	0.727	0.784	1.085	0.97	0.895	0.733	0.638	0.943	1.212	1.145	0.871	1.038	0.834	1.014	0.957	1.079	0.829	1.237	1.212	1.126	1.082	0.976	1.139	1.26	0.62	1.105	1.214	0.887	1.469	1.686	1.01	1.043	0.951	0.88	1.445
Transgelin-2	Q9WVA4	Tagln2	22.4	0.407	1.805	0.73	0.721	0.499	1.271	0.471	2.102	0.948	0.513	0.541	2.464	1.888	0.609	0.554	0.899	1.933	2.161	3.361	0.518	0.652	0.863	0.351	0.821	0.673	0.675	0.867	0.541	0.609	0.476	0.659	0.593	0.373	0.343	0.584	1.109	0.706	0.51	1.109	0.746	0.713	1.109	0.759	0.559	1.294	0.379
Transitional endoplasmic reticulum ATPase	Q01853	Vcp	89.3	0.861	1.353	0.496	1.066	0.849	1.14	0.872	1.153	1.602	0.56	0.735	1.511	1.011	0.918	0.728	1.026	1.455	1.582	1.453	0.451	0.736	0.957	0.556	1.378	0.678	0.846	1.007	0.876	0.689	0.681	0.757	0.842	0.387	0.342	0.655	2.048	0.953	0.654	1.584	1.03	0.835	0.99	1.116	0.754	1.986	0.423
Transketolase	P40142	Tkt	67.6	0.699	1.098	0.679	0.848	0.724	1.252	0.738	1.809	1.061	0.583	0.658	1.197	1.018	0.826	0.759	0.893	1.142	1.132	2.418	0.717	0.946	0.915	0.725	1.13	1.036	0.737	0.86	0.691	0.6	0.664	0.647	0.718	0.492	0.466	0.627	1.327	0.999	1.293	1.521	1.249	2.022	1.179	1.037	0.714	1.483	0.53
Translationally-controlled tumor protein	P63028	Tpt1	19.5	0.647	1.323	0.899	1.394	0.77	1.038	0.792	1.105	1.597	0.498	0.668	1.691	1.033	0.92	0.678	0.998	1.547	1.409	1.875	0.458	0.813	0.875	0.462	1.372	0.67	0.911	0.973	0.977	0.731	0.532	0.714	0.83	0.329	0.338	0.651	1.687	1.102	0.464	1.317	1.049	0.788	1.301	1.136	0.754	2.255	0.397
Transthyretin	P07309	Ttr	15.8	0.101	0.463	1.07	0.652	1.573	0.181	2.476	0.133	1.35	0.544	5.576	0.56	0.63	0.958	0.466	0.465	0.491	0.979	1.221	1.623	1.308	0.387	0.547	0.964	0.135	0.664	1.211	0.784	2.206	0.287	0.511	0.593	0.181	2.409	3.416	0.669	1.352	0.397	0.758	0.534	0.65	0.471	1.643	3.014	0.993	1.676
Triosephosphate isomerase	P17751	Tpi1	26.7	0.837	0.856	0.899	0.782	0.733	1.704	0.541	1.405	1.452	0.715	0.929	1.109	0.833	0.842	0.672	1.638	1.069	1.445	3.35	0.656	0.979	1.322	0.557	0.812	1.156	0.857	2.016	0.717	0.8	0.68	0.647	0.743	0.366	0.365	0.609	2.124	0.925	0.594	1.741	0.724	0.684	0.864	0.961	0.664	1.598	0.432
Tropomyosin alpha-3 chain	P21107	Tpm3	33	0.686	3.081	0.758	0.617	0.543	1.426	0.45	1.436	0.974	0.599	0.76	1.865	1.804	0.6	0.499	1.089	1.823	2.517	2.352	0.544	0.523	1.018	0.369	0.814	0.682	0.548	0.964	0.643	0.624	0.734	0.629	0.635	0.353	0.489	0.685	1.892	0.535	0.584	0.893	0.707	1.199	0.846	0.717	0.583	1.056	0.49
Tropomyosin alpha-4 chain	Q6IRU2	Tpm4	28.5	0.438	3.156	0.766	0.564	0.304	1.063	0.301	1.225	0.672	0.445	0.456	2.581	2.412	0.5	0.526	0.736	2.32	2.796	1.709	0.347	0.388	0.669	0.206	0.512	0.551	0.417	0.577	0.353	0.51	0.336	0.686	0.49	0.392	0.306	0.552	0.682	0.502	0.356	0.647	0.46	0.344	1.049	0.536	0.484	0.964	0.227
Tubulin alpha-4A chain	P68368	Tuba4a	49.9	0.369	2.354	0.656	0.59	0.405	1.262	0.419	1.658	0.844	0.596	0.773	2.375	2.111	0.565	0.584	1.105	1.938	2.223	2.791	0.48	0.704	1.081	0.389	0.743	0.932	0.624	1.106	0.425	0.432	0.43	0.591	0.545	0.445	0.412	0.567	1.1	0.629	0.688	0.871	0.629	0.667	1.375	0.72	0.616	1.13	0.384
Tubulin--tyrosine ligase-like protein 12	Q3UDE2	Ttll12	74	0.633	1.092	0.526	1.041	0.745	0.811	0.727	0.971	1.363	0.523	0.641	1.287	1.01	0.901	0.878	0.918	1.271	1.465	0.959	0.635	0.641	0.878	0.507	1.414	0.538	0.773	1.048	0.814	0.834	0.638	0.982	0.905	0.419	0.465	0.715	1.517	1.047	0.639	1.439	1.055	0.938	1.177	1.193	0.878	2.301	0.401
Ubiquitin carboxyl-terminal hydrolase 5	P56399	Usp5	95.8	0.873	1.373	0.713	1.086	0.857	1.216	0.844	1.289	1.547	0.574	0.784	1.384	1.106	0.962	0.705	1.149	1.461	1.578	1.543	0.471	0.624	0.891	0.495	1.282	0.551	0.81	0.764	0.746	0.674	0.597	0.824	0.857	0.396	0.32	0.57	2.048	0.972	0.693	1.51	1.033	0.967	1.083	1.085	0.728	1.901	0.374
Ubiquitin-60S ribosomal protein L40	P62984	Uba52	14.7	0.872	1.286	0.561	1.04	0.907	0.877	0.858	1.123	1.367	0.597	0.837	1.432	1.083	1.029	0.814	1.062	1.568	1.704	1.315	0.445	0.668	0.871	0.482	1.56	0.523	0.914	0.7	1.018	0.494	0.589	0.751	0.762	0.307	0.361	0.485	2.262	0.899	0.687	1.668	1.132	0.968	1.146	1.166	0.773	2.198	0.376
Ubiquitin-associated domain-containing protein 1	Q8VDI7	Ubac1	45.5	0.582	1.334	0.691	1.021	0.953	0.961	0.984	1.041	1.421	0.55	0.682	1.606	1.009	0.91	0.719	1.039	1.43	1.639	1.28	0.533	0.73	0.943	0.62	1.526	0.569	0.963	0.826	1.113	0.987	0.648	0.946	0.813	0.334	0.4	0.7	2.376	0.986	0.831	1.517	1.119	1.007	1.226	1.162	0.822	2.151	0.529
Ubiquitin-conjugating enzyme E2 L3	P68037	Ube2l3	17.9	0.676	1.156	0.66	1.072	0.866	0.961	0.861	1.02	1.428	0.725	0.908	1.614	1.116	1.156	0.928	1.315	1.544	1.607	1.7	0.589	0.827	0.888	0.594	1.411	0.635	0.985	0.888	0.817	0.685	0.63	0.77	0.833	0.341	0.287	0.56	1.998	1.068	0.682	1.507	1.007	0.824	1.093	1.282	0.667	2.01	0.387
Ubiquitin-conjugating enzyme E2 N	P61089	Ube2n	17.1	0.646	0.88	0.374	0.998	0.815	0.989	0.917	1.095	1.469	0.61	0.659	1.422	0.974	1.059	0.832	1.189	1.422	1.56	1.464	0.458	0.782	0.856	0.517	1.515	0.602	0.964	0.874	0.674	0.602	0.615	0.786	0.845	0.379	0.316	0.57	1.997	1.228	0.733	2.008	1.17	1.028	1.423	1.473	0.842	2.669	0.548
Ubiquitin-like modifier-activating enzyme 1	Q02053	Uba1	117.7	0.806	1.168	0.692	1.023	0.783	1.103	0.821	1.242	1.433	0.612	0.77	1.417	1.082	0.967	0.762	1.117	1.379	1.518	1.757	0.538	0.763	0.961	0.564	1.23	0.739	0.892	0.96	0.789	0.747	0.698	0.822	0.856	0.426	0.451	0.667	1.939	0.983	0.71	1.47	0.991	0.944	1.115	1.119	0.791	1.851	0.451
Ubiquitin-like protein ISG15	Q64339	Isg15	17.9	0.679	1.345	0.789	1.228	1.106	1.032	1.052	1.112	2.098	0.638	1.039	1.335	1.002	1.218	0.87	1.148	1.137	1.772	1.309	0.443	0.753	0.992	0.697	1.459	0.582	1.269	0.742	0.612	0.883	0.703	0.857	1.012	0.496	0.443	1.028	2.335	1.156	0.617	1.661	0.976	0.923	0.709	1.19	0.98	1.507	0.415
UMP-CMP kinase	Q9DBP5	Cmpk1	22.2	0.772	1.11	0.508	1.233	0.864	1.045	0.912	1.243	1.578	0.597	0.812	1.459	1.068	1.067	0.84	1.153	1.48	1.538	1.796	0.539	0.799	0.919	0.531	1.333	0.616	1.008	0.916	0.725	0.767	0.598	0.766	0.811	0.374	0.342	0.541	1.791	0.998	0.6	1.367	0.921	0.782	1.087	1.157	0.725	1.926	0.417
UV excision repair protein RAD23 homolog A	P54726	Rad23a	39.7	0.625	1.245	0.67	1.056	0.869	0.999	0.865	1.066	1.441	0.652	0.872	1.613	1.117	1.077	0.805	1.115	1.487	1.724	1.262	0.536	0.675	0.83	0.505	1.367	0.526	0.879	0.779	0.937	0.731	0.735	0.877	0.961	0.409	0.368	0.623	2.259	1.021	0.657	1.654	1.067	0.916	1.037	1.147	0.81	2.297	0.409
Vascular cell adhesion protein 1	P29533	Vcam1	81.3	0.773	0.885	1.012	1.109	0.955	0.798	1.113	0.801	1.186	0.915	0.901	0.875	0.883	1.127	0.862	0.944	0.905	0.784	0.895	1.037	1.086	0.98	0.995	0.962	0.845	1.221	1.071	0.95	1.016	1.112	0.892	1.1	0.918	0.921	1.316	0.61	1.157	0.99	0.929	1.108	1.285	1.064	1.014	1.349	0.914	1.472
Vascular endothelial growth factor receptor 3	P35917	Flt4	152.9	1.025	0.971	1.211	1.005	1.14	0.875	1.006	0.894	0.985	1.044	0.906	0.882	0.908	1.191	0.98	1.074	0.866	0.856	1.041	1.061	1.267	1.085	1.152	0.982	0.858	1.081	1.295	1.005	1.266	1.11	0.955	1.05	0.891	0.927	1.144	0.744	1.069	0.707	0.872	0.817	0.666	0.922	0.952	1.029	0.768	1.207
Vascular non-inflammatory molecule 3	Q9QZ25	Vnn3	56.3	0.969	0.935	1.17	1.336	1.34	0.766	1.488	0.87	1.216	0.82	0.671	0.804	0.734	1.142	0.882	0.99	0.936	0.69	1.304	1.094	1.286	0.945	1.175	0.894	0.86	1.032	1.319	1.017	1.319	1.149	0.882	1.093	1.034	0.91	1.366	0.696	1.117	0.468	0.923	0.687	0.864	1.109	1.278	1.411	1.003	1.372
Vinculin	Q64727	Vcl	116.6	0.634	1.706	0.91	0.859	0.551	1.028	0.676	1.198	0.832	0.609	0.688	1.918	1.885	0.672	0.648	0.911	1.698	1.897	1.586	1.047	0.698	0.836	0.609	0.86	0.901	0.703	0.866	0.699	0.755	0.659	0.863	0.652	0.592	1.121	0.709	0.833	0.745	0.877	0.802	0.894	0.934	1.182	0.868	0.707	1.06	0.641
Vitamin D-binding protein	P21614	Gc	53.6	0.896	0.896	1.225	1.074	1.042	0.849	1.14	0.877	0.949	1.052	1.06	0.755	0.839	1.016	0.997	0.921	0.775	0.857	0.964	1.386	1.259	0.817	1.159	0.953	0.861	1.035	0.881	0.896	1.238	1.1	0.958	1.183	0.939	1.048	1.219	0.621	1.112	0.761	0.991	0.875	0.782	0.969	1.043	1.13	0.743	1.28
Vitamin K-dependent protein C	P33587	Proc	51.8	1.169	0.955	1.419	1.017	1.036	1.068	1.13	1.048	0.977	1.181	0.857	0.803	1.021	1	1.089	0.872	0.785	0.75	0.883	1.505	1.2	0.939	1.149	0.862	1.118	1.054	0.895	1.05	0.974	1.162	1.168	1.195	1.146	1.469	1.089	0.683	0.98	1.124	0.845	1.118	1.003	0.959	0.86	0.945	0.611	1.147
Vitamin K-dependent protein S	Q08761	Pros1	74.9	0.919	0.823	1.202	1.123	1.052	0.925	1.206	1.086	0.974	1.163	1.004	1.044	1.093	1.157	1.047	1.115	0.999	0.938	0.893	1.068	1.071	1.118	1.045	0.985	1.072	1.055	0.993	1.107	1.035	1.242	1.128	1.163	1.013	1.171	1.295	0.762	1.045	0.986	1.001	1.191	1.063	1.03	0.991	0.919	0.742	1.199
Vitamin K-dependent protein Z	Q9CQW3	Proz	44.3	1.489	1.087	1.577	0.956	1.058	0.899	1.042	0.919	0.767	0.717	1.083	0.969	1.018	1.304	1.129	1.061	1.008	0.967	0.716	1.084	0.956	1.164	1.075	0.953	0.925	1.121	0.868	1.237	1.093	1.33	1.168	0.984	1.177	1.031	1.139	0.752	0.862	0.682	0.8	0.757	0.428	0.912	1.062	1.09	0.777	1.329
Vitronectin	P29788	Vtn	54.8	1.225	0.742	1.378	1.143	0.747	1.091	1.099	1.111	0.995	0.937	0.617	0.808	0.84	0.728	0.806	0.614	0.672	0.711	0.85	1.33	1.023	1.042	1.086	0.995	1.361	1.136	1.025	1.365	1.028	1.301	1.369	1.197	1.452	1.211	1.301	0.475	1.169	1.081	0.937	1.134	1.063	1.125	0.991	1.271	0.777	1.336
von Willebrand factor	Q8CIZ8	Vwf	309.1	0.56	1.483	0.632	1.3	0.808	0.828	0.595	0.733	0.531	1.107	0.902	1.413	1.109	0.962	0.864	0.828	1.144	0.876	0.788	0.595	0.782	0.942	0.958	0.729	0.901	0.646	1.068	1.229	0.403	0.788	1.552	0.705	1.771	1.489	0.777	0.596	0.646	2.691	0.476	0.664	2.181	0.86	0.671	0.854	0.655	0.917
WD repeat-containing protein 1	O88342	Wdr1	66.4	0.61	0.98	0.686	0.641	0.819	1.092	0.693	1.125	0.8	0.595	0.656	1.508	1.309	0.689	0.682	0.898	1.299	1.505	2.227	0.685	0.906	0.985	0.573	0.951	1.001	0.672	1.217	0.579	0.725	0.687	0.799	0.64	0.541	0.729	0.722	1.115	0.927	0.953	1.314	1.006	1.308	1.203	0.853	0.681	1.245	0.631
Xaa-Pro dipeptidase	Q11136	Pepd	55	0.753	0.9	0.884	1.144	0.965	0.933	1.059	1.099	1.018	0.844	0.899	0.74	0.87	0.984	1.189	1.041	0.892	0.866	1.419	1.011	1.258	0.861	1.065	0.827	0.965	0.872	1.259	0.972	1.296	1.035	0.815	1.011	0.801	0.889	1.122	0.762	1.188	0.858	1.2	0.965	0.885	1.101	1.012	1.22	0.898	0.85
Xanthine dehydrogenase/oxidase	Q00519	Xdh	146.5	0.774	0.643	0.843	1.072	0.83	0.914	0.907	1.184	1.094	0.743	0.92	0.888	1.022	1.14	1.029	1.073	1.003	0.917	1.548	1.081	1.271	0.992	1.191	0.946	1.123	0.916	1.285	1.001	1.075	0.93	0.712	0.815	0.831	0.786	1.016	0.698	1.187	0.881	1.058	1.048	1.151	1.222	0.96	1.038	1.018	1.199
Zinc-alpha-2-glycoprotein	Q64726	Azgp1	35.3	0.992	0.919	1.129	1.214	1.08	0.982	1.29	0.991	1.044	1.089	1.018	0.84	0.901	1.088	1.095	0.995	0.903	0.912	0.931	1.194	1.143	0.872	1.111	1.028	1.001	1.064	0.94	1.056	1.156	1.075	0.858	1.142	1.03	0.962	1.13	0.707	1.014	0.683	0.963	0.925	0.656	1.043	1.041	1.128	0.81	1.27
26S proteasome non-ATPase regulatory subunit 1	Q3TXS7	Psmd1	105.7	0.804	1.255	0.649	1.026	0.889	1.033	0.834	1.131	1.384	0.6	0.757	1.234	0.942	0.875	0.747	0.93	1.243	1.406	1.552	0.393	0.706	0.862	0.502	1.074	0.604	0.895	0.932	0.711	0.748	0.631	0.754	0.807	0.409	0.423	0.638	1.856	1.013	0.657	1.651	1.086	0.967	1.262	1.104	0.751	1.955	0.409
26S proteasome non-ATPase regulatory subunit 11	Q8BG32	Psmd11	47.4	0.739	1.221	0.665	1.087	0.854	1.012	0.79	1.117	1.328	0.529	0.63	1.423	0.921	0.911	0.658	0.941	1.256	1.62	1.427	0.504	0.788	0.874	0.561	1.274	0.649	0.918	0.899	0.614	0.828	0.626	0.668	0.644	0.385	0.308	0.383	2.019	0.846	0.546	1.455	0.992	0.784	1.009	0.968	0.651	1.761	0.39
4-trimethylaminobutyraldehyde dehydrogenase	Q9JLJ2	Aldh9a1	53.5	0.63	0.99	0.652	1.056	0.826	1.051	1.092	1.314	1.526	0.597	0.696	1.667	1.205	1.078	0.873	1.01	1.594	1.74	1.514	0.559	0.888	0.889	0.634	1.373	0.734	1.054	1.056	0.831	0.746	0.576	0.867	0.843	0.408	0.402	0.722	1.325	1.124	0.73	1.455	1.007	1.001	1.234	1.044	0.794	1.851	0.653
55 kDa erythrocyte membrane protein	P70290	Mpp1	52.2	0.339	4.69	0.433	1.057	0.622	0.838	0.699	0.838	1.155	0.44	0.712	1.287	1	0.798	0.559	0.946	1.624	2.633	1.32	0.576	0.59	1.479	0.484	1.807	0.75	0.875	0.769	0.997	0.521	0.851	0.849	0.874	0.29	0.472	0.618	2.491	0.523	0.569	1.005	1.08	1.34	0.76	1.285	0.843	1.394	0.433
ADP-ribosylation factor 3	P61205	Arf3	20.6	0.319	0.871	0.541	0.734	0.764	1.089	0.793	1.411	1.199	0.528	0.643	1.45	1.2	0.807	0.545	0.95	1.328	1.719	2.219	0.514	0.709	0.903	0.529	1.298	0.746	0.909	0.867	0.601	0.661	0.471	0.691	0.775	0.367	0.414	0.689	2.05	0.931	0.748	1.468	1.076	0.854	1.082	0.926	0.66	1.776	0.376
Alpha-fetoprotein	P02772	Afp	67.3	0.783	0.701	0.966	0.928	0.887	0.768	0.994	0.708	0.94	0.827	0.775	0.633	0.836	0.985	0.898	0.949	0.88	0.721	0.879	1.448	1.682	1.04	1.042	0.832	0.772	0.639	1.208	0.982	1.356	0.696	0.971	1.315	0.645	1.377	1.462	0.702	1.033	0.802	0.929	0.929	1.934	0.89	1.34	0.94	0.748	2.114
Alpha-mannosidase 2	P27046	Man2a1	131.5	0.808	0.762	1.07	1.548	1.267	0.943	1.915	1.295	1.364	1.215	1.121	0.93	1.023	1.366	1.255	1.306	1.087	1.248	1.094	1.382	1.132	1.19	1.029	1.173	1.014	1.082	1.301	0.962	1.205	1.024	0.824	1.056	0.835	1.08	1.597	0.663	1.187	0.873	1.062	1.066	1.004	1.124	0.871	1.44	0.847	1.468
Ankyrin-1	Q02357	Ank1	204.1	0.417	11.448	0.473	1.673	0.617	0.883	0.642	0.748	1.03	0.472	1.11	1.308	1.211	1.075	0.921	0.956	1.185	1.355	0.787	0.461	0.497	0.64	0.257	1.257	0.331	0.667	0.377	0.976	0.607	1.203	1.02	1.349	0.608	0.61	0.568	1.544	0.936	0.925	1.461	1.312	1.391	1.08	1.568	0.682	2.429	0.422
Apolipoprotein D	P51910	Apod	21.5	1.116	0.404	0.985	0.758	0.974	0.508	1.591	0.886	0.842	0.621	0.684	0.467	0.566	0.678	0.575	0.813	0.654	0.762	0.528	1.056	0.664	0.708	0.58	0.863	0.99	1.111	0.741	1.458	1.603	1.218	1.261	1.729	1.562	1.463	1.729	0.686	1.59	0.513	0.79	0.88	0.442	0.87	1.084	1.173	1.01	0.936
Band 3 anion transport protein	P04919	Slc4a1	103.1	0.329	15.175	0.15	2.193	0.631	0.826	0.795	0.773	0.997	0.301	0.759	1.074	0.853	0.691	0.585	0.676	0.882	1.077	0.757	0.603	0.465	0.464	0.456	1.088	0.659	1.089	0.436	1.28	0.604	0.914	1.066	1.008	0.378	0.263	0.464	0.763	0.667	0.649	1.263	1.047	0.791	0.82	1.528	0.63	1.243	0.531
BPI fold-containing family A member 2	P07743	Bpifa2	24.7	0.694	0.677	1.278	0.53	0.815	0.603	1.336	0.707	1.062	0.951	0.687	1.335	0.857	0.917	0.818	0.724	0.786	0.506	1.578	1.232	0.98	0.89	0.559	0.524	0.797	1.823	0.724	0.665	1.505	0.538	0.596	1.023	0.698	0.724	1.378	0.672	1.396	0.404	0.506	0.629	0.353	0.996	0.875	0.774	0.79	0.717
Calpastatin	P51125	Cast	84.9	0.738	1.295	0.767	0.906	0.922	1.185	0.822	1.371	1.419	0.63	0.743	1.585	0.98	1.016	0.724	1.139	1.456	1.404	1.89	0.515	0.842	1.029	0.552	1.283	0.749	0.854	1.105	0.815	0.818	0.669	0.711	0.769	0.397	0.403	0.661	1.773	1.062	0.667	1.584	1.036	0.946	1.081	1.103	0.81	1.939	0.44
Cartilage oligomeric matrix protein	Q9R0G6	Comp	82.3	1.04	1.145	1.182	0.951	1.215	0.934	0.99	0.969	0.826	1.306	0.993	0.836	0.883	1.017	1.045	0.966	0.857	0.817	1.145	1.044	1.595	1.253	1.295	0.884	0.881	0.926	1.544	0.764	1.584	0.934	0.767	0.803	0.702	0.625	0.882	0.533	1.006	0.565	0.913	0.742	0.725	0.798	0.927	0.955	0.783	1.181
Cell surface glycoprotein MUC18	Q8R2Y2	Mcam	71.5	0.744	0.917	1.143	1.318	1.054	0.733	1.118	0.801	1.061	0.835	0.871	0.798	0.778	1.083	0.787	0.911	0.85	0.717	0.909	1.453	1.153	0.997	0.816	1.044	0.699	0.837	1.01	0.89	1.231	0.917	0.89	1.256	0.817	3.474	1.676	0.913	1.187	0.719	0.933	0.979	1.095	1.006	1.049	1.29	0.907	1.513
Chitotriosidase-1	Q9D7Q1	Chit1	51.1	0.714	0.913	0.924	1.341	0.838	0.747	0.852	0.754	0.814	0.972	0.864	0.957	0.895	1.292	0.972	0.994	0.882	0.93	0.912	1.052	1.42	0.954	1.164	0.877	0.697	0.99	1.016	0.974	1.481	1.027	0.938	0.946	0.801	0.759	0.895	0.611	1.165	0.556	0.708	0.862	0.748	1.979	1.248	1.268	0.865	1.421
Chromogranin-A	P26339	Chga	51.8	0.559	0.999	0.822	0.806	0.991	0.638	0.968	0.723	0.761	1.214	1.448	0.869	1.215	1.004	1.181	1.111	1.26	0.806	0.831	1.046	0.99	1.031	0.908	0.938	1.048	0.875	1.04	0.9	0.891	0.818	0.852	1.268	0.583	1.159	1.089	0.614	0.861	0.629	0.952	1.157	0.73	1.227	0.947	1.02	0.892	1.256
Collagen alpha-2(I) chain	Q01149	Col1a2	129.5	1.448	1.053	1.027	1.152	1.261	1.335	0.987	1.27	0.788	1.233	1.02	0.993	0.776	1.292	1.295	0.997	1.104	0.889	1.135	0.801	1.747	1.458	1.369	1.024	0.62	0.779	1.445	0.764	2.04	0.679	1.031	1.33	0.631	0.686	0.731	1.006	0.822	0.551	0.747	0.661	1.05	0.679	0.78	1.18	0.939	1.116
DCN1-like protein 1	Q9QZ73	Dcun1d1	30.1	0.794	0.811	0.538	0.994	0.764	0.951	0.958	1.083	1.737	0.627	0.828	1.531	1.07	1.028	0.797	1.066	1.474	1.554	1.603	0.544	0.768	1.034	0.557	1.479	0.608	1.048	0.908	0.669	0.746	0.535	0.946	0.852	0.323	0.356	0.534	1.726	0.992	0.644	1.395	0.948	0.869	1.047	1.121	0.758	1.905	0.475
Dentin sialophosphoprotein	P97399	Dspp	93.9	0.978	0.7	1.076	1.458	1.095	0.796	0.861	0.567	1.176	0.894	0.947	0.915	0.747	1.016	0.942	0.977	0.971	0.429	0.884	0.865	1.222	0.998	1.005	0.89	0.589	0.952	1.058	1.178	1.009	1.107	0.906	1.087	0.601	0.898	0.996	0.792	0.763	0.421	0.589	0.846	0.894	1.501	0.879	1.067	0.927	1.503
Dipeptidase 2	Q8C255	Dpep2	52.6	0.689	0.778	1.045	1.075	0.924	0.686	1.013	0.82	1.095	0.876	0.805	0.972	1.004	1.145	0.996	1.143	1.039	0.762	1.056	0.843	1.454	1.105	1.07	1.043	0.947	0.905	1.528	0.79	1.13	0.805	0.709	0.609	0.756	0.406	1.072	0.492	1.159	0.819	0.731	0.776	1.146	1.292	0.891	1.228	1.143	1.356
Ectonucleotide pyrophosphatase/phosphodiesterase family member 2	Q9R1E6	Enpp2	98.8	0.801	0.918	1.05	1.291	0.988	0.938	1.389	0.964	1.121	0.775	0.806	0.745	0.651	0.855	0.737	0.877	0.662	0.743	1.053	0.883	1.131	0.878	0.891	0.857	1.02	1.031	1.23	1.069	1.265	0.736	0.9	0.995	0.864	0.814	1.586	0.709	0.98	0.665	0.813	0.978	0.86	1.295	1.174	1.647	1.167	1.525
Endoplasmic reticulum aminopeptidase 1	Q9EQH2	Erap1	106.5	0.844	0.888	0.834	1.125	0.962	0.812	1.258	0.822	1.258	1.059	0.789	0.752	0.985	1.028	0.989	0.945	0.841	0.983	0.844	0.98	1.184	0.877	0.959	0.83	1.088	1.083	0.931	1.294	1.172	1.191	0.91	1.066	0.958	1.162	1.405	0.763	1.372	1.056	1.018	0.991	0.988	1.184	1.162	1.155	1.117	1.239
Endothelial protein C receptor	Q64695	Procr	27.2	0.968	1.047	1.254	1.536	0.974	0.905	1.362	1.05	1.079	0.953	0.845	0.735	0.831	1.026	0.873	0.973	0.79	0.804	1.176	1.016	1.219	0.888	1.016	0.86	0.946	0.976	1.176	0.956	1.354	0.921	0.88	0.894	0.833	1.454	1.512	0.804	1.329	0.748	0.952	0.999	0.737	1.136	1.041	1.289	1.033	1.483
Epididymis-specific alpha-mannosidase	O54782	Man2b2	115.5	1.042	0.743	0.867	1.098	1.083	0.968	1.232	0.968	0.974	0.761	0.743	0.657	0.875	0.943	0.918	0.938	0.787	0.85	0.872	1.011	0.98	0.816	0.93	0.809	0.764	1.133	0.95	0.962	0.969	1.426	1.01	1.043	0.843	1.096	1.075	0.627	0.994	0.805	1.006	0.934	0.902	0.892	0.912	0.888	0.721	1.281
Eukaryotic translation initiation factor 5	P59325	Eif5	48.9	0.519	0.982	0.586	1.148	0.913	0.986	0.877	0.868	1.796	0.509	0.679	1.235	1.011	0.985	0.78	1.002	1.239	1.306	1.064	0.421	0.763	0.771	0.458	1.33	0.548	0.916	0.659	0.795	0.564	0.592	0.694	0.665	0.249	0.23	0.487	1.777	1.196	0.805	1.717	1.106	1.108	1.322	1.435	0.867	2.049	0.372
Exostosin-2	P70428	Ext2	82	1.03	1.093	1.34	1.619	1.057	1.151	1.397	1.004	1.229	0.876	0.911	0.766	0.804	1.066	1.023	1.074	0.997	0.865	0.877	1.307	1.366	0.834	1.102	1.222	1.015	1.013	1.304	0.935	1.009	0.843	0.977	0.984	0.762	0.786	0.994	0.978	1.035	0.723	0.964	0.972	0.972	1.118	1.015	1.115	1.069	1.341
Follistatin-related protein 1	Q62356	Fstl1	34.5	0.781	0.757	0.957	0.816	0.821	1.12	0.778	0.932	0.771	0.973	0.767	0.633	0.769	0.835	0.953	0.793	0.679	0.692	1.659	1.185	1.39	1.253	1.168	0.755	1.229	0.975	1.083	0.686	1.11	0.95	0.937	1.317	0.966	1.453	1.047	0.585	1.032	1.05	0.756	0.986	1.51	0.872	0.822	1.042	0.726	1.078
Gamma-glutamyl hydrolase	Q9Z0L8	Ggh	35.4	0.841	0.835	1.085	1.157	0.944	0.898	1.352	0.811	0.856	0.914	0.873	0.917	1.05	1.14	0.823	0.96	0.84	0.834	0.878	1.076	0.961	0.894	1.108	1.005	0.791	0.989	0.879	0.786	1.312	1.124	1.06	1.18	0.945	0.978	1.266	0.618	0.946	0.802	0.771	0.888	0.907	1.082	1.043	1.19	0.757	1.387
Glyoxylate reductase/hydroxypyruvate reductase	Q91Z53	Grhpr	35.3	0.908	1.012	0.731	0.95	0.781	1.456	0.765	1.397	1.314	1.016	1.108	1.208	0.934	1.139	1.136	1.199	1.414	1.527	1.925	0.736	0.83	0.989	0.689	1.221	0.808	0.762	1.213	0.933	0.937	1.033	1.083	1.02	0.696	0.492	0.863	2.207	1.009	0.721	1.567	0.853	1.024	1.02	1.035	0.844	1.808	0.73
Hephaestin	Q9Z0Z4	Heph	129.6	0.871	1.041	1.008	1.343	1.103	0.795	1.349	0.775	1.096	1.004	1.05	0.936	0.927	1.341	0.976	1.25	0.923	0.969	1.011	0.861	1.191	0.791	1.064	1.027	0.683	0.907	1.148	0.851	1.547	0.96	0.88	0.88	0.925	0.851	1.565	0.919	1.174	0.516	0.911	0.673	0.577	1.093	1.297	1.311	1.1	1.329
Ig alpha chain C region	P01878	Igha	36.9	0.248	0.668	0.249	0.837	0.389	0.326	1.876	0.354	1.797	0.331	0.956	0.819	0.59	0.556	0.407	0.531	0.473	0.446	0.35	0.757	0.505	0.443	0.356	0.728	0.319	2.342	0.628	3.024	0.763	1.375	0.73	0.502	0.459	0.709	1.494	0.314	1.937	1.445	0.804	1.113	0.781	1.802	3.283	1.351	2.386	1.245
Ig heavy chain V region X44	P01807	Hvm37	13.2	0.463	1.098	0.528	0.411	0.989	0.478	2.27	0.633	0.785	0.695	1.793	0.623	0.567	0.869	0.518	0.938	0.458	0.491	0.64	0.771	0.572	1.365	0.68	1.123	0.572	1.957	1.278	1.864	1.203	1.471	0.727	1.575	1.095	0.959	1.092	0.569	2.41	1.145	1.598	1.065	1.731	1.159	1.499	0.625	0.911	0.76
Ig lambda-1 chain V region	P01723	Lv1a	12.2	0.635	0.38	0.756	0.483	1.083	0.432	1.349	0.649	0.627	0.938	2.303	1.046	0.984	1.05	0.721	1.143	0.669	0.694	0.824	1.213	0.862	1.153	0.931	0.8	0.658	2.085	1.714	1.751	1.145	1.747	1.17	1.095	0.978	1.247	0.598	0.607	2.027	1.219	0.929	1.057	1.128	1.197	1.904	0.551	1.024	0.784
Insulin-like growth factor-binding protein 2	P47877	Igfbp2	32.8	0.49	0.877	0.795	0.916	0.971	0.826	1.071	0.768	0.809	0.627	0.779	0.688	0.569	0.994	1.058	0.665	0.592	0.63	0.83	1.987	0.923	0.894	1.092	0.992	0.74	0.923	1.07	0.859	1.064	0.76	0.817	3.673	0.77	1.01	1.007	0.561	0.948	0.545	0.769	1.208	0.925	0.66	0.639	0.777	0.701	1.186
Keratin, type I cytoskeletal 16	Q9Z2K1	Krt16	51.6	1.222	0.794	2.128	2.99	1.199	1.01	0.588	1.966	0.906	0.339	0.382	0.569	1.231	0.514	0.447	0.556	0.544	2.417	1.152	0.325	0.363	0.862	0.8	0.301	0.423	0.999	0.893	4.709	0.767	1.419	0.429	0.704	0.666	0.452	2.566	0.803	0.502	0.389	0.528	0.706	8.623	1.407	0.9	0.829	0.695	0.631
Keratin, type I cytoskeletal 17	Q9QWL7	Krt17	48.1	1.341	0.872	1.352	1.799	0.836	0.688	0.91	2.016	0.953	0.543	0.546	0.7	1.327	0.685	0.648	0.677	1.071	2.149	1.189	0.471	0.462	0.937	1.239	0.425	0.507	0.937	0.638	4.211	0.744	1.672	0.458	0.75	0.644	0.469	1.548	1.126	0.358	0.397	0.376	0.37	0.806	7.961	0.897	1.057	0.619	0.984
Keratin, type I cytoskeletal 42	Q6IFX2	Krt42	50.1	1.329	0.923	1.607	1.735	1.015	0.921	0.879	2.226	1.107	0.434	0.508	0.627	1.377	0.646	0.507	0.584	0.725	2.524	1.348	0.521	0.392	1.08	1.366	0.408	0.516	1.088	0.595	3.604	0.943	1.554	0.613	0.76	0.715	0.516	1.572	1.346	0.492	0.623	0.596	0.555	2.531	1.441	0.966	0.97	1.149	0.88
Keratin, type II cytoskeletal 1	P04104	Krt1	65.6	1.363	0.992	1.128	1.283	0.862	0.984	1.109	2.151	0.867	0.549	0.558	0.689	1.549	0.762	0.618	0.78	1.093	1.993	1.663	0.573	0.573	1.088	1.396	0.45	0.536	1.401	0.562	3.748	1.04	1.321	0.761	0.753	0.79	0.496	1.081	1.826	0.602	0.657	0.744	0.826	0.74	1.166	0.973	0.96	1.356	0.478
Keratin, type II cytoskeletal 6A	P50446	Krt6a	59.3	0.851	0.686	1.372	2.011	0.719	0.538	0.516	1.623	0.893	0.245	0.225	0.484	2.246	0.447	0.36	0.441	0.362	1.767	1.435	0.605	0.295	0.776	1.555	0.163	0.251	0.843	0.75	5.787	0.75	0.996	0.418	0.668	0.422	0.528	1.579	0.611	0.455	0.363	0.586	0.365	4.838	2.681	1.008	1.025	0.48	1.029
Keratin, type II cytoskeletal 79	Q8VED5	Krt79	57.5	1.269	1.134	1.037	1.335	0.902	1.149	1.088	2.183	0.885	0.607	0.708	0.719	1.442	0.692	0.878	0.582	0.945	1.699	1.366	0.643	0.621	0.948	1.251	0.403	0.434	1.588	0.559	2.662	1.034	0.977	0.799	0.721	0.588	0.441	0.9	1.614	0.511	0.719	0.684	0.915	1.327	1.646	0.923	0.784	1.168	1.035
Lipoprotein lipase	P11152	Lpl	53.1	0.745	0.719	0.899	1.007	0.896	0.892	1.3	0.782	1.047	0.603	0.729	0.922	0.734	0.908	0.614	0.865	0.995	0.73	0.738	0.799	0.897	0.935	0.713	0.996	0.731	0.897	0.961	1.002	0.863	0.772	0.684	0.744	0.663	0.832	1.163	0.837	0.749	0.586	0.718	0.663	0.602	1.12	1.233	1.231	1.028	1.129
Lithostathine-1	P43137	Reg1	18.5	1.151	0.922	0.976	0.945	1.256	0.859	1.272	1.021	0.845	0.881	0.914	0.682	0.743	0.865	0.844	0.759	0.695	0.641	0.93	2.375	1.607	0.98	1.15	0.664	1	0.844	1.276	0.57	1.358	1.158	0.964	0.821	0.802	1.119	1.057	0.398	0.527	0.444	1.05	1.272	0.829	0.675	1.179	1.245	0.843	1.812
Lysosomal protective protein	P16675	Ctsa	53.8	1	0.621	0.711	1.021	1.021	0.932	1.253	0.961	1.076	1.032	0.787	0.745	0.87	0.983	1.122	1.108	0.892	0.856	0.868	1.102	1.125	0.784	1.101	0.902	0.967	1.135	1.081	1.021	1.017	1.257	0.948	1.292	1.053	1.217	1.115	0.689	1.081	0.812	0.994	1.039	0.813	0.908	0.815	1.056	0.538	1.223
Macrophage mannose receptor 1	Q61830	Mrc1	164.9	0.742	0.789	0.884	1.106	1.011	0.841	1.195	0.938	1.061	0.779	0.835	0.791	0.912	1.108	0.872	0.928	0.865	0.741	0.958	0.91	1.07	1.038	0.914	0.93	0.903	1.091	1.119	1.177	1.145	1.109	0.865	1.014	0.793	1.083	1.351	0.636	1.2	0.7	1.005	0.961	0.819	1.305	1.071	1.352	1.156	1.277
Magnesium-dependent phosphatase 1	Q9D967	Mdp1	18.6	0.91	1.273	0.683	1.101	0.919	1.065	0.861	1.034	1.422	0.745	1.02	1.486	1.237	1.263	0.925	1.482	1.538	1.554	1.525	0.612	0.809	0.949	0.592	1.527	0.684	0.92	0.915	0.88	0.631	0.721	0.89	1.054	0.373	0.343	0.565	2.138	1.018	0.693	1.469	0.953	0.751	1.185	1.066	0.7	1.863	0.426
Major urinary protein 3	P04939	Mup3	21.5	0.776	1.657	1.499	0.656	1.392	0.813	1.004	0.775	0.359	1.488	2.465	0.735	0.85	1.345	1.828	1.16	0.427	1.389	1.265	2.159	1.467	0.936	1.06	1.357	0.669	0.741	0.724	0.336	1.382	1.087	0.886	1.224	0.77	0.628	0.491	1.231	0.517	1.029	1.213	1.66	0.487	0.242	0.716	1.04	0.392	1.031
Microtubule-associated protein RP/EB family member 1	Q61166	Mapre1	30	0.755	1.379	0.625	0.8	0.485	1.216	0.463	1.068	0.978	0.459	0.564	1.401	1.127	0.685	0.515	0.95	1.338	1.603	1.59	0.362	0.64	1.06	0.412	1.461	1.025	0.495	0.977	0.608	0.36	0.444	0.596	0.708	0.258	0.242	0.529	1.997	0.849	1.105	1.152	1.111	1.377	1.194	1.131	0.609	1.598	0.461
Napsin-A	O09043	Napsa	45.5	0.698	0.652	0.716	1.28	1.118	0.757	1.392	0.771	1.478	0.904	1.046	0.823	0.924	1.196	0.935	1.114	1.048	0.806	0.985	0.903	1.029	1.079	0.942	0.908	0.82	1.783	0.981	0.731	1.153	1.104	0.838	0.94	0.773	0.632	1.426	0.557	1.403	0.835	0.85	0.846	0.709	1.121	1.197	1.907	0.924	1.412
Neural cell adhesion molecule L1	P11627	L1cam	140.9	0.822	0.874	1.02	1.352	1.023	0.788	1.182	0.8	1.134	0.832	1.006	0.991	0.925	1.214	0.937	1.107	1.081	0.835	1.016	0.84	1.134	1.18	1.01	1.025	0.929	0.95	1.41	1.305	1.229	1.021	0.88	0.774	0.751	0.61	1.426	0.825	1.303	0.716	0.789	0.905	0.843	1.409	1.175	1.239	1.17	1.577
Neuropilin-1	P97333	Nrp1	102.9	0.953	0.76	1.071	0.884	0.87	1.161	0.702	1.259	0.553	1.082	1.02	0.864	0.944	1.062	0.996	0.939	0.857	0.931	0.902	0.735	0.822	0.98	1.152	0.677	1.018	0.838	0.93	0.733	0.979	0.921	1.318	1.188	1.668	1.528	0.831	0.868	0.901	2.051	0.858	1.671	1.56	0.874	0.662	0.844	0.581	0.908
Neutral alpha-glucosidase AB	Q8BHN3	Ganab	106.8	0.833	1.004	0.9	0.952	1.015	1.049	1.204	0.988	1.023	0.915	0.877	0.911	1.039	0.981	0.98	0.904	0.907	1.025	1.12	0.988	0.917	1.118	0.945	0.899	0.961	1.057	0.993	0.967	0.935	1.074	0.905	0.782	0.967	0.976	1.043	1.108	0.864	0.971	0.794	0.895	0.784	1.002	0.887	1.031	0.921	1.12
Out at first protein homolog	Q8QZR4	Oaf	31.5	0.953	0.691	1.099	1.031	1	0.919	1.123	1.101	0.849	0.86	0.966	0.781	0.977	1.174	1.145	0.839	0.665	0.878	0.906	1.15	1.388	1.062	1.557	1.017	1.145	0.954	1.114	0.827	0.987	1.316	0.947	1.136	1.127	1.093	1.104	0.76	1.048	0.988	0.884	1.081	0.806	0.874	0.761	0.835	0.761	1.388
Peptidyl-prolyl cis-trans isomerase C	P30412	Ppic	22.8	0.988	1.036	0.867	0.846	1.062	0.782	1.068	0.925	0.778	0.989	0.944	0.919	0.75	0.976	0.892	1.176	0.9	0.842	1.291	1.18	1.333	1.391	1.004	1.127	0.686	0.827	1.273	0.465	0.478	0.636	0.93	0.905	0.461	0.722	0.871	0.76	0.798	0.445	0.864	0.863	0.672	0.949	0.856	0.876	0.614	0.957
Phospholipase A1 member A	Q8VI78	Pla1a	50	0.902	0.792	0.85	1.005	0.872	0.921	1.175	0.819	0.989	0.837	0.934	0.922	0.996	1.143	0.918	0.952	0.905	0.945	0.766	1.028	1.163	0.863	0.961	1.243	0.884	1.122	0.901	1.136	1.193	1.11	0.982	1.053	0.921	1.077	1.427	0.71	1.022	0.719	0.965	0.869	0.763	0.962	0.991	1.058	1.026	1.457
Platelet endothelial cell adhesion molecule	Q08481	Pecam1	81.2	0.7	0.951	1.019	0.948	0.842	0.812	1.1	0.792	0.957	0.845	0.839	0.798	0.831	0.973	0.77	0.919	0.82	0.769	1.062	1.331	1.127	0.973	0.905	0.911	0.876	0.985	1.179	0.942	1.27	0.87	0.903	0.921	0.917	1.796	1.292	0.78	1.084	0.69	0.785	0.808	0.778	1.134	0.982	1.054	0.794	1.154
Platelet-derived growth factor receptor alpha	P26618	Pdgfra	122.6	1.086	0.857	1.263	1.335	1.119	0.912	1.419	0.941	1.07	0.954	1.071	0.773	0.732	1.073	1.077	0.863	0.807	0.825	0.878	0.947	1.144	1.027	1.01	0.939	0.868	0.854	1.152	0.96	1.049	0.971	0.739	1.049	0.934	0.787	1.318	0.667	1.233	0.821	0.806	0.91	0.846	1.026	0.858	1.073	0.854	1.416
Pregnancy zone protein	Q61838	Pzp	165.7	1.031	0.816	1.123	0.918	1.101	0.884	1.099	0.934	0.872	1.144	0.923	0.965	0.939	1.174	0.989	1.091	0.973	0.887	0.879	1.036	1.073	1.306	1.032	1.079	0.96	1.04	1.293	1.053	1.174	1.109	1.057	0.97	0.988	0.828	1.049	0.856	1.028	0.857	0.854	0.851	0.753	1.053	1.063	1.165	0.908	1.235
Prolyl endopeptidase FAP	P97321	Fap	87.9	1.16	0.868	1.192	1.164	1.334	0.95	1.371	1.09	1.145	1.087	0.786	1.069	0.791	0.974	0.868	1.029	0.969	0.766	1.088	0.936	1.401	0.985	1.061	0.69	0.895	1.057	1.41	0.97	1.57	0.815	0.778	1.189	0.892	0.777	1.258	0.752	0.958	0.494	0.778	0.637	0.615	0.791	0.791	1.09	0.78	1.347
Proteasome activator complex subunit 1	P97371	Psme1	28.7	0.832	1.2	0.74	0.928	0.741	0.99	0.824	1.242	1.672	0.545	0.681	1.594	0.965	1.089	0.734	0.916	1.335	1.794	2.069	0.569	0.799	0.948	0.65	1.375	0.743	1.091	0.979	0.68	0.682	0.713	0.804	0.792	0.407	0.485	0.646	1.713	0.91	0.585	1.66	0.867	0.898	0.8	0.956	0.839	1.819	0.54
Proteasome subunit beta type-8	P28063	Psmb8	30.2	0.67	0.613	0.798	0.997	0.833	0.734	0.868	0.724	1.146	0.738	0.747	0.915	1.1	0.935	0.824	0.838	1.067	0.966	1.279	1.645	1.022	0.839	0.748	0.809	0.802	1.121	0.966	1.041	0.931	1.224	0.845	0.725	0.579	1.417	1.043	0.785	1.57	1.555	1.322	1.185	1.718	1.16	1.138	1.478	0.969	1.321
Protein phosphatase 1 regulatory subunit 7	Q3UM45	Ppp1r7	41.3	1.074	1.215	0.857	1.346	0.975	1.071	0.942	1.307	1.545	0.6	0.774	1.17	0.948	0.957	0.846	1.118	1.172	1.356	1.368	0.581	0.74	0.784	0.811	1.052	0.658	0.881	0.92	0.605	0.482	0.531	0.692	0.851	0.961	0.397	0.799	1.061	0.617	0.536	0.918	0.69	1.181	0.956	0.715	0.83	1.149	0.407
Receptor-type tyrosine-protein phosphatase gamma	Q05909	Ptprg	161.1	0.741	0.876	1.126	1.111	0.995	0.728	1.167	0.803	0.998	1.004	0.858	0.89	0.812	1.052	0.819	1.109	0.989	0.756	0.968	1.188	1.188	1.04	1.063	1.091	0.791	0.873	1.366	1.267	1.516	1.103	0.92	1.083	0.764	0.876	1.397	0.849	1.363	0.608	0.956	0.878	0.758	1.138	1.189	1.238	1.042	1.535
Tissue alpha-L-fucosidase	Q99LJ1	Fuca1	52.2	1.403	1.237	1.471	1.668	1.805	1.416	2.041	1.762	1.925	1.244	1.087	1.111	1.123	1.374	1.114	1.151	1.105	1.088	1.083	1.292	1.222	1.072	1.258	1.021	1.034	1.122	0.996	0.974	1.03	1.113	1.025	1.182	1.049	1.143	1.284	0.844	0.956	0.836	0.956	0.842	0.889	1.08	0.974	1.125	0.794	1.285
Ubiquitin carboxyl-terminal hydrolase 14	Q9JMA1	Usp14	56	0.753	1.273	0.655	1.196	0.879	1.021	0.907	1.006	1.53	0.558	0.725	1.44	1.003	0.918	0.763	0.962	1.363	1.473	1.283	0.414	0.687	0.826	0.481	1.354	0.579	0.933	0.751	0.931	0.756	0.631	0.751	0.862	0.364	0.387	0.529	2.072	1.032	0.652	1.524	1.12	0.98	1.155	1.214	0.75	2.038	0.446
Uromodulin	Q91X17	Umod	70.8	0.96	0.824	0.782	1.345	0.981	0.792	1.393	0.692	1.356	0.95	0.949	0.968	0.973	1.333	1.107	1.128	1.041	0.915	0.721	0.864	1.085	0.867	0.899	0.853	0.795	1.016	0.968	1.324	0.917	0.947	0.718	0.668	0.768	0.702	1.295	0.648	1.666	0.523	0.801	0.718	0.648	1.345	1.15	1.514	1.056	1.6
Uroporphyrinogen-III synthase	P51163	Uros	28.5	0.854	1.274	0.67	1.616	0.975	1.17	0.912	1.135	1.786	0.681	0.808	1.829	1.157	1.1	0.885	1.03	1.643	1.522	1.216	0.459	0.737	0.806	0.587	1.436	0.644	0.97	0.934	0.961	0.51	0.677	0.891	1.042	0.364	0.47	0.602	2.018	1	0.643	1.338	1.408	0.932	1.301	0.861	0.631	1.436	0.372
Uteroglobin	Q06318	Scgb1a1	10.5	2.719	0.292	0.386	0.642	2.199	0.652	0.4	0.501	0.702	0.734	1.357	1.407	0.835	1.572	0.55	1.638	1.367	0.692	1.391	0.391	0.421	3.438	0.469	1.265	1.429	2.379	1.8	1.401	0.582	0.56	0.716	0.698	0.292	0.373	0.319	2.582	0.377	0.273	0.628	0.518	0.144	0.525	0.764	0.767	1.658	0.378
[truncated: 19 more columns]
